# Supplementary material for: Reactome from a WikiPathways Perspective
Source: PLoS Comput Biol. 2016 May 20;12(5):e1004941. doi: 10.1371/journal.pcbi.1004941 (PMC4874630; doi:10.1371/journal.pcbi.1004941)
Supplement: S1 Table — Access and data availability. (XLSX) [file pcbi.1004941.s001.xlsx]

## Sheet: Sheet2
Pathway databases	Machine Readable	Availabilty
GeneGlobe - GeneGlobe	No	x
GeneMANIA - GeneMANIA	No	x
GenMAPP - Gene MicroArray Pathway Profiler	No	x
GOLD.db - Genomics of Lipid-associated Disorders	No	x
H-InvDB - H-InvDB: Annotated Human Gene Database	No	x
HMDB - Human Metabolome Database	No	x
HPD - Human Pathway Database	No	x
IMP - Integrative Multi-species Prediction	No	x
IntPath - Integrated Pathway Gene Relationship Database	No	x
IPAD - the Integrated Pathway Analysis Database for Systematic Enrichment Analysis	No	x
MetExplore	Yes	No
MitoProteome - MitoProteome Database	No	x
PC - Pathway Commons	Yes	Yes
PeroxisomeDB - Peroxisome Database	No	x
PROMISCUOUS - PROMISCUOUS	No	x
Reactome - Reactome KnowledgeBase	Yes	Yes
RNApathwaysDB - RNA Pathways Database: a database of RNA maturation and decay	No	x
SMPDB - Small Molecule Pathway Database	No	x
Snap - a Single Nucleotide Polymorphism Annotation Platform	No	x
SuperTarget - SuperTarget	No	x
SYNDB - Synapse Database	No	x
T2D-Db - T2D-Db: An Integrated Data Resource on Type 2 Diabetes	No	x
Wiki-Pi - Wiki-Pi: a wiki resource centred on human protein-protein interactions	No	x
WikiPathways - WikiPathways	Yes	Yes
Cancer Cell Map - The Cancer Cell Map	Yes	Yes
CCDB - The Cell Cycle Database	Yes	No
CHD@ZJU - Coronary Heart Disease @ZJU Database	No	x
DNAtraffic - DNAtraffic Database	No	x
HCPIN - Human Cancer Protein Interaction Network	No	x
InnateDB - A Knowledge Resource for Innate Immunity Interactions and Pathways	Yes	Yes
INOH - Integrating Network Objects with Hierarchies	Yes	No
NetPath - NetPath	Yes	Yes
PANTHER - Protein ANalysis THrough Evolutionary Relationships	Yes	Yes
PID - NCI-Nature Pathway Interaction Database	Yes	Yes
PRRDB - Pattern Recognition Receptor Database	No	x
RegPhos - Regulatory Network in Protein Phosphorylation	No	x
REPAIRtoire - REPAIRtoire: a database of DNA repair pathways	No	x
Signaling Gateway - UCSD-Nature Signaling Gateway Molecule Pages	Yes	No
TRMP - Therapeutically Relevant Multiple Pathways Database	No	x
TRRD - Transcription Regulatory Regions Database	No	x
BioCarta - BioCarta Pathway Diagrams	No	x
CHD@ZJU - Coronary Heart Disease @ZJU Database	No	x
MiMI - Michigan Molecular Interactions	Yes	No
TRMP - Therapeutically Relevant Multiple Pathways Database	No	x
Human Interactome Databse	Yes	Yes
