# Supplementary material for: Reactome from a WikiPathways Perspective
Source: PLoS Comput Biol. 2016 May 20;12(5):e1004941. doi: 10.1371/journal.pcbi.1004941 (PMC4874630; doi:10.1371/journal.pcbi.1004941)
Supplement: S2 Table — Obtained from the statistical analysis module of arrayanalysis.org. (XLSX) [file pcbi.1004941.s002.xlsx]

## Sheet: Sheet1
ENSG_ID	logFC	Fold Change	AveExpr	t	P.Value	adj.P.Val	B	external_gene_name	description
ENSG00000182022	-1.72746	-3.31144	9.19503	-10.1974	1.22807e-06	0.0095952	5.38041	CHST15	carbohydrate (N-acetylgalactosamine 4-sulfate 6-O) sulfotransferase 15 [Source:HGNC Symbol;Acc:HGNC:18137]
ENSG00000204103	-3.32167	-9.99819	9.25921	-10.0643	1.38715e-06	0.0095952	5.28855	MAFB	v-maf avian musculoaponeurotic fibrosarcoma oncogene homolog B [Source:HGNC Symbol;Acc:HGNC:6408]
ENSG00000170961	2.77199	6.83052	3.90001	9.77915	1.80878e-06	0.0095952	5.08614	HAS2	hyaluronan synthase 2 [Source:HGNC Symbol;Acc:HGNC:4819]
ENSG00000157404	1.58888	3.00815	2.5365	9.72235	1.90845e-06	0.0095952	5.04486	KIT	v-kit Hardy-Zuckerman 4 feline sarcoma viral oncogene homolog [Source:HGNC Symbol;Acc:HGNC:6342]
ENSG00000084070	-1.79453	-3.46902	8.19749	-9.17815	3.23364e-06	0.0110677	4.63259	SMAP2	small ArfGAP2 [Source:HGNC Symbol;Acc:HGNC:25082]
ENSG00000145416	-2.30091	-4.9277	5.40961	-9.06394	3.62366e-06	0.0110677	4.54206	2001-03-01	membrane-associated ring finger (C3HC4) 1, E3 ubiquitin protein ligase [Source:HGNC Symbol;Acc:HGNC:26077]
ENSG00000118308	-1.48185	-2.79307	7.51795	-8.90635	4.24824e-06	0.0110677	4.41476	LRMP	lymphoid-restricted membrane protein [Source:HGNC Symbol;Acc:HGNC:6690]
ENSG00000137642	-1.75986	-3.38666	9.4257	-8.87127	4.40266e-06	0.0110677	4.38605	SORL1	sortilin-related receptor, L(DLR class) A repeats containing [Source:HGNC Symbol;Acc:HGNC:11185]
ENSG00000177575	-3.45055	-10.9325	6.07777	-8.52402	6.30768e-06	0.0140949	4.09409	CD163	CD163 molecule [Source:HGNC Symbol;Acc:HGNC:1631]
ENSG00000135838	-1.19672	-2.29219	6.6522	-8.33336	7.72203e-06	0.0154563	3.92767	NPL	N-acetylneuraminate pyruvate lyase (dihydrodipicolinate synthase) [Source:HGNC Symbol;Acc:HGNC:16781]
ENSG00000141655	-1.91298	-3.76586	3.18224	-8.24742	8.46915e-06	0.0154563	3.8512	TNFRSF11A	tumor necrosis factor receptor superfamily, member 11a, NFKB activator [Source:HGNC Symbol;Acc:HGNC:11908]
ENSG00000105967	-1.99648	-3.99025	3.92844	-8.14626	9.45074e-06	0.0154563	3.76	TFEC	transcription factor EC [Source:HGNC Symbol;Acc:HGNC:11754]
ENSG00000260314	-2.55658	-5.88312	7.29105	-8.09533	9.99115e-06	0.0154563	3.71359	MRC1	mannose receptor, C type 1 [Source:HGNC Symbol;Acc:HGNC:7228]
ENSG00000125772	-1.41682	-2.66996	6.46159	-7.93927	1.18667e-05	0.0164388	3.56931	GPCPD1	glycerophosphocholine phosphodiesterase GDE1 homolog (S. cerevisiae) [Source:HGNC Symbol;Acc:HGNC:26957]
ENSG00000059377	-1.51896	-2.86585	3.71057	-7.86105	1.29477e-05	0.0164388	3.49581	TBXAS1	thromboxane A synthase 1 (platelet) [Source:HGNC Symbol;Acc:HGNC:11609]
ENSG00000120708	-3.49301	-11.259	9.52271	-7.85208	1.30784e-05	0.0164388	3.48732	TGFBI	transforming growth factor, beta-induced, 68kDa [Source:HGNC Symbol;Acc:HGNC:11771]
ENSG00000158270	-2.51041	-5.69783	5.85271	-7.75415	1.46015e-05	0.016472	3.39404	COLEC12	collectin sub-family member 12 [Source:HGNC Symbol;Acc:HGNC:16016]
ENSG00000082397	-3.94092	-15.358	5.45174	-7.68621	1.57708e-05	0.016472	3.32856	EPB41L3	erythrocyte membrane protein band 4.1-like 3 [Source:HGNC Symbol;Acc:HGNC:3380]
ENSG00000103187	-1.7254	-3.30672	8.00328	-7.67203	1.60273e-05	0.016472	3.31482	COTL1	coactosin-like F-actin binding protein 1 [Source:HGNC Symbol;Acc:HGNC:18304]
ENSG00000100985	-2.14941	-4.43645	6.43024	-7.6108	1.71886e-05	0.016472	3.25516	MMP9	matrix metallopeptidase 9 [Source:HGNC Symbol;Acc:HGNC:7176]
ENSG00000198889	2.46524	5.52218	3.8231	7.54234	1.85959e-05	0.016472	3.18785	DCAF12L1	DDB1 and CUL4 associated factor 12-like 1 [Source:HGNC Symbol;Acc:HGNC:29395]
ENSG00000254087	-2.44367	-5.44025	8.61939	-7.50065	1.95137e-05	0.016472	3.14655	LYN	LYN proto-oncogene, Src family tyrosine kinase [Source:HGNC Symbol;Acc:HGNC:6735]
ENSG00000100292	-3.72873	-13.2574	7.11219	-7.42107	2.14049e-05	0.016472	3.06703	HMOX1	heme oxygenase 1 [Source:HGNC Symbol;Acc:HGNC:5013]
ENSG00000118785	-3.13134	-8.76247	8.93624	-7.41435	2.15736e-05	0.016472	3.06027	SPP1	secreted phosphoprotein 1 [Source:HGNC Symbol;Acc:HGNC:11255]
ENSG00000163220	-1.92144	-3.788	10.7567	-7.41198	2.16334e-05	0.016472	3.05788	S100A9	S100 calcium binding protein A9 [Source:HGNC Symbol;Acc:HGNC:10499]
ENSG00000018699	1.36312	2.57241	8.12732	7.39646	2.20294e-05	0.016472	3.04225	TTC27	tetratricopeptide repeat domain 27 [Source:HGNC Symbol;Acc:HGNC:25986]
ENSG00000174125	-1.1167	-2.1685	8.44487	-7.39317	2.21144e-05	0.016472	3.03893	TLR1	toll-like receptor 1 [Source:HGNC Symbol;Acc:HGNC:11847]
ENSG00000231389	-2.47944	-5.57681	8.56712	-7.33065	2.37979e-05	0.0170928	2.97559	HLA-DPA1	major histocompatibility complex, class II, DP alpha 1 [Source:HGNC Symbol;Acc:HGNC:4938]
ENSG00000155659	-5.53031	-46.2156	7.6514	-7.26448	2.57323e-05	0.0176077	2.90794	VSIG4	V-set and immunoglobulin domain containing 4 [Source:HGNC Symbol;Acc:HGNC:17032]
ENSG00000171049	-2.26326	-4.80076	5.78395	-7.22909	2.68362e-05	0.0176077	2.87151	FPR2	formyl peptide receptor 2 [Source:HGNC Symbol;Acc:HGNC:3827]
ENSG00000137752	-1.90859	-3.75443	7.94875	-7.21958	2.71413e-05	0.0176077	2.86169	CASP1	caspase 1, apoptosis-related cysteine peptidase [Source:HGNC Symbol;Acc:HGNC:1499]
ENSG00000186470	-1.44588	-2.72429	6.82758	-7.11413	3.07902e-05	0.0193281	2.7519	BTN3A2	butyrophilin, subfamily 3, member A2 [Source:HGNC Symbol;Acc:HGNC:1139]
ENSG00000095585	-1.83801	-3.57518	4.40826	-7.06494	3.26711e-05	0.0193281	2.70013	BLNK	B-cell linker [Source:HGNC Symbol;Acc:HGNC:14211]
ENSG00000197943	-0.852485	-1.80561	4.18316	-7.0648	3.26764e-05	0.0193281	2.69999	PLCG2	phospholipase C, gamma 2 (phosphatidylinositol-specific) [Source:HGNC Symbol;Acc:HGNC:9066]
ENSG00000119729	-2.26181	-4.79592	8.77034	-6.94988	3.75734e-05	0.0215897	2.57765	RHOQ	ras homolog family member Q [Source:HGNC Symbol;Acc:HGNC:17736]
ENSG00000000938	-1.72661	-3.3095	8.43936	-6.75347	4.78774e-05	0.0267462	2.36402	FGR	FGR proto-oncogene, Src family tyrosine kinase [Source:HGNC Symbol;Acc:HGNC:3697]
ENSG00000155629	-1.4799	-2.78929	6.12726	-6.68857	5.19232e-05	0.0282224	2.29214	PIK3AP1	phosphoinositide-3-kinase adaptor protein 1 [Source:HGNC Symbol;Acc:HGNC:30034]
ENSG00000203778	1.66357	3.168	4.68778	6.62657	5.61355e-05	0.029709	2.22286	FAM229B	family with sequence similarity 229, member B [Source:HGNC Symbol;Acc:HGNC:33858]
ENSG00000101916	-1.50968	-2.84747	5.94126	-6.59866	5.81504e-05	0.0299862	2.19149	TLR8	toll-like receptor 8 [Source:HGNC Symbol;Acc:HGNC:15632]
ENSG00000188343	0.948694	1.93012	6.57209	6.51012	6.50764e-05	0.0327188	2.09116	FAM92A1	family with sequence similarity 92, member A1 [Source:HGNC Symbol;Acc:HGNC:30452]
ENSG00000121316	-2.00565	-4.01568	8.65461	-6.47786	6.78167e-05	0.0332649	2.0543	PLBD1	phospholipase B domain containing 1 [Source:HGNC Symbol;Acc:HGNC:26215]
ENSG00000100647	-1.60846	-3.04926	8.09671	-6.43802	7.13749e-05	0.0335207	2.00854	SUSD6	sushi domain containing 6 [Source:HGNC Symbol;Acc:HGNC:19956]
ENSG00000089041	-1.42683	-2.68856	4.08223	-6.43479	7.16717e-05	0.0335207	2.00482	P2RX7	purinergic receptor P2X, ligand gated ion channel, 7 [Source:HGNC Symbol;Acc:HGNC:8537]
ENSG00000116701	-1.20419	-2.30407	9.44509	-6.34942	8.00276e-05	0.0365781	1.90591	NCF2	neutrophil cytosolic factor 2 [Source:HGNC Symbol;Acc:HGNC:7661]
ENSG00000025708	-2.20442	-4.6089	5.05725	-6.33165	8.18964e-05	0.0366004	1.88517	TYMP	thymidine phosphorylase [Source:HGNC Symbol;Acc:HGNC:3148]
ENSG00000163219	-1.49617	-2.82094	5.97485	-6.30895	8.43508e-05	0.0368778	1.85861	ARHGAP25	Rho GTPase activating protein 25 [Source:HGNC Symbol;Acc:HGNC:28951]
ENSG00000124875	3.71627	13.1434	4.2574	6.24154	9.21202e-05	0.0389589	1.77925	CXCL6	chemokine (C-X-C motif) ligand 6 [Source:HGNC Symbol;Acc:HGNC:10643]
ENSG00000145819	-1.32182	-2.49982	3.83133	-6.23442	9.29854e-05	0.0389589	1.77082	ARHGAP26	Rho GTPase activating protein 26 [Source:HGNC Symbol;Acc:HGNC:17073]
ENSG00000127561	1.5992	3.02975	2.82645	6.20208	9.7023e-05	0.039821	1.73246	SYNGR3	synaptogyrin 3 [Source:HGNC Symbol;Acc:HGNC:11501]
ENSG00000150471	0.884245	1.8458	1.97069	6.17519	0.000100525	0.0404333	1.70042	ADGRL3	adhesion G protein-coupled receptor L3 [Source:HGNC Symbol;Acc:HGNC:20974]
ENSG00000109099	-0.685698	-1.60848	7.51102	-6.09252	0.000112168	0.0431703	1.60122	PMP22	peripheral myelin protein 22 [Source:HGNC Symbol;Acc:HGNC:9118]
ENSG00000104093	-1.38362	-2.60922	5.18425	-6.08399	0.00011345	0.0431703	1.59092	DMXL2	Dmx-like 2 [Source:HGNC Symbol;Acc:HGNC:2938]
ENSG00000140455	-0.96361	-1.95018	7.68197	-6.08188	0.00011377	0.0431703	1.58837	USP3	ubiquitin specific peptidase 3 [Source:HGNC Symbol;Acc:HGNC:12626]
ENSG00000172716	-1.40447	-2.64721	3.79144	-6.05597	0.000117773	0.0438616	1.557	SLFN11	schlafen family member 11 [Source:HGNC Symbol;Acc:HGNC:26633]
ENSG00000166292	1.01632	2.02275	1.84889	6.02339	0.000123022	0.0449835	1.51741	TMEM100	transmembrane protein 100 [Source:HGNC Symbol;Acc:HGNC:25607]
ENSG00000169896	-2.38654	-5.22902	8.43025	-5.99659	0.000127528	0.0457984	1.48471	ITGAM	integrin, alpha M (complement component 3 receptor 3 subunit) [Source:HGNC Symbol;Acc:HGNC:6149]
ENSG00000151948	-1.43495	-2.70372	7.79008	-5.96396	0.000133255	0.0470158	1.44474	GLT1D1	glycosyltransferase 1 domain containing 1 [Source:HGNC Symbol;Acc:HGNC:26483]
ENSG00000140386	0.796983	1.73746	3.44808	5.88328	0.000148639	0.0499753	1.34515	SCAPER	S-phase cyclin A-associated protein in the ER [Source:HGNC Symbol;Acc:HGNC:13081]
ENSG00000112303	-1.25408	-2.38515	9.03242	-5.87853	0.000149602	0.0499753	1.33926	VNN2	vanin 2 [Source:HGNC Symbol;Acc:HGNC:12706]
ENSG00000179344	-1.87072	-3.65714	6.58036	-5.86361	0.000152673	0.0499753	1.32071	HLA-DQB1	major histocompatibility complex, class II, DQ beta 1 [Source:HGNC Symbol;Acc:HGNC:4944]
ENSG00000175857	-2.10817	-4.31144	5.37793	-5.84395	0.000156821	0.0499753	1.29622	GAPT	GRB2-binding adaptor protein, transmembrane [Source:HGNC Symbol;Acc:HGNC:26588]
ENSG00000005108	2.51882	5.73115	4.02303	5.83034	0.000159764	0.0499753	1.27922	THSD7A	thrombospondin, type I, domain containing 7A [Source:HGNC Symbol;Acc:HGNC:22207]
ENSG00000162520	1.9462	3.8536	2.96599	5.8303	0.000159774	0.0499753	1.27917	SYNC	syncoilin, intermediate filament protein [Source:HGNC Symbol;Acc:HGNC:28897]
ENSG00000174837	-1.53932	-2.90657	5.70216	-5.82431	0.000161088	0.0499753	1.27168	ADGRE1	adhesion G protein-coupled receptor E1 [Source:HGNC Symbol;Acc:HGNC:3336]
ENSG00000136867	-1.03639	-2.05108	8.49008	-5.82233	0.000161523	0.0499753	1.26921	SLC31A2	solute carrier family 31 (copper transporter), member 2 [Source:HGNC Symbol;Acc:HGNC:11017]
ENSG00000110031	-2.13916	-4.40505	6.70624	-5.80032	0.000166467	0.0503695	1.24163	LPXN	leupaxin [Source:HGNC Symbol;Acc:HGNC:14061]
ENSG00000134215	-0.920052	-1.89218	3.11256	-5.79447	0.000167806	0.0503695	1.2343	VAV3	vav 3 guanine nucleotide exchange factor [Source:HGNC Symbol;Acc:HGNC:12659]
ENSG00000138741	2.10677	4.30726	4.49211	5.74901	0.000178631	0.0526445	1.17704	TRPC3	transient receptor potential cation channel, subfamily C, member 3 [Source:HGNC Symbol;Acc:HGNC:12335]
ENSG00000197535	-0.871523	-1.82959	5.57974	-5.74098	0.000180621	0.0526445	1.16688	MYO5A	myosin VA (heavy chain 12, myoxin) [Source:HGNC Symbol;Acc:HGNC:7602]
ENSG00000166501	-1.09618	-2.13788	4.33792	-5.71898	0.000186191	0.0529076	1.13903	PRKCB	protein kinase C, beta [Source:HGNC Symbol;Acc:HGNC:9395]
ENSG00000184060	-3.56299	-11.8186	6.10885	-5.71667	0.000186785	0.0529076	1.13611	ADAP2	ArfGAP with dual PH domains 2 [Source:HGNC Symbol;Acc:HGNC:16487]
ENSG00000134531	-0.959718	-1.94493	2.39153	-5.69436	0.000192644	0.0535433	1.10776	EMP1	epithelial membrane protein 1 [Source:HGNC Symbol;Acc:HGNC:3333]
ENSG00000108932	-2.29697	-4.91426	4.96654	-5.68799	0.000194354	0.0535433	1.09965	SLC16A6	solute carrier family 16, member 6 [Source:HGNC Symbol;Acc:HGNC:10927]
ENSG00000142347	-1.72732	-3.31111	9.22053	-5.66252	0.000201348	0.0543137	1.06717	MYO1F	myosin IF [Source:HGNC Symbol;Acc:HGNC:7600]
ENSG00000159339	-0.85755	-1.81196	2.07738	-5.65823	0.000202552	0.0543137	1.06169	PADI4	peptidyl arginine deiminase, type IV [Source:HGNC Symbol;Acc:HGNC:18368]
ENSG00000101265	-1.44807	-2.72843	8.59146	-5.63505	0.000209198	0.0553577	1.03201	RASSF2	Ras association (RalGDS/AF-6) domain family member 2 [Source:HGNC Symbol;Acc:HGNC:9883]
ENSG00000142512	-1.53013	-2.88813	4.0822	-5.58816	0.000223362	0.058338	0.971715	SIGLEC10	sialic acid binding Ig-like lectin 10 [Source:HGNC Symbol;Acc:HGNC:15620]
ENSG00000189067	-0.779501	-1.71654	9.3566	-5.53005	0.000242359	0.0624882	0.896471	LITAF	lipopolysaccharide-induced TNF factor [Source:HGNC Symbol;Acc:HGNC:16841]
ENSG00000117228	-1.87198	-3.66035	8.69989	-5.52035	0.000245696	0.0625468	0.883853	GBP1	guanylate binding protein 1, interferon-inducible [Source:HGNC Symbol;Acc:HGNC:4182]
ENSG00000072694	-3.84354	-14.3556	5.07496	-5.50151	0.000252317	0.0627163	0.85931	FCGR2B	Fc fragment of IgG, low affinity IIb, receptor (CD32) [Source:HGNC Symbol;Acc:HGNC:3618]
ENSG00000168404	-2.2641	-4.80355	7.3534	-5.50072	0.000252599	0.0627163	0.858276	MLKL	mixed lineage kinase domain-like [Source:HGNC Symbol;Acc:HGNC:26617]
ENSG00000160712	-1.19057	-2.28244	6.58901	-5.4737	0.000262442	0.0639982	0.822967	IL6R	interleukin 6 receptor [Source:HGNC Symbol;Acc:HGNC:6019]
ENSG00000144619	0.6382	1.55639	1.71453	5.46918	0.000264127	0.0639982	0.817054	CNTN4	contactin 4 [Source:HGNC Symbol;Acc:HGNC:2174]
ENSG00000135636	-1.60754	-3.04731	7.03428	-5.42182	0.000282509	0.0669715	0.754833	DYSF	dysferlin [Source:HGNC Symbol;Acc:HGNC:3097]
ENSG00000149577	-1.5055	-2.83923	8.09642	-5.41483	0.000285337	0.0669715	0.745615	SIDT2	SID1 transmembrane family, member 2 [Source:HGNC Symbol;Acc:HGNC:24272]
ENSG00000158714	-1.60167	-3.03495	2.89451	-5.41225	0.000286388	0.0669715	0.742212	SLAMF8	SLAM family member 8 [Source:HGNC Symbol;Acc:HGNC:21391]
ENSG00000178695	-0.964128	-1.95088	9.38895	-5.3926	0.000294534	0.0678482	0.716245	KCTD12	potassium channel tetramerization domain containing 12 [Source:HGNC Symbol;Acc:HGNC:14678]
ENSG00000019169	-4.63637	-24.8705	6.33514	-5.38327	0.000298485	0.0678482	0.703902	MARCO	macrophage receptor with collagenous structure [Source:HGNC Symbol;Acc:HGNC:6895]
ENSG00000140526	-1.13751	-2.20001	3.23062	-5.36084	0.000308221	0.0678482	0.67416	ABHD2	abhydrolase domain containing 2 [Source:HGNC Symbol;Acc:HGNC:18717]
ENSG00000116141	1.04227	2.05947	3.04772	5.35895	0.000309056	0.0678482	0.67165	MARK1	MAP/microtubule affinity-regulating kinase 1 [Source:HGNC Symbol;Acc:HGNC:6896]
ENSG00000146112	-1.40109	-2.64101	8.07075	-5.35647	0.000310158	0.0678482	0.668349	PPP1R18	protein phosphatase 1, regulatory subunit 18 [Source:HGNC Symbol;Acc:HGNC:29413]
ENSG00000015475	-1.5925	-3.01571	7.06192	-5.35499	0.000310816	0.0678482	0.666386	BID	BH3 interacting domain death agonist [Source:HGNC Symbol;Acc:HGNC:1050]
ENSG00000100365	-2.27771	-4.84908	8.00546	-5.34843	0.000313753	0.0678482	0.657666	NCF4	neutrophil cytosolic factor 4, 40kDa [Source:HGNC Symbol;Acc:HGNC:7662]
ENSG00000073737	1.19563	2.29046	7.13901	5.30444	0.000334234	0.0706752	0.598997	DHRS9	dehydrogenase/reductase (SDR family) member 9 [Source:HGNC Symbol;Acc:HGNC:16888]
ENSG00000138801	-1.08638	-2.12341	7.81506	-5.29186	0.000340354	0.0706752	0.582151	PAPSS1	3'-phosphoadenosine 5'-phosphosulfate synthase 1 [Source:HGNC Symbol;Acc:HGNC:8603]
ENSG00000115590	-2.38451	-5.22167	6.2049	-5.29085	0.000340848	0.0706752	0.580803	IL1R2	interleukin 1 receptor, type II [Source:HGNC Symbol;Acc:HGNC:5994]
ENSG00000241399	-0.70696	-1.63236	8.71601	-5.28246	0.000345002	0.0706752	0.569553	CD302	CD302 molecule [Source:HGNC Symbol;Acc:HGNC:30843]
ENSG00000134996	-1.18144	-2.26802	6.93349	-5.28232	0.00034507	0.0706752	0.569369	OSTF1	osteoclast stimulating factor 1 [Source:HGNC Symbol;Acc:HGNC:8510]
ENSG00000075142	0.712564	1.63871	7.38426	5.27664	0.000347911	0.0706752	0.561752	SRI	sorcin [Source:HGNC Symbol;Acc:HGNC:11292]
ENSG00000171051	-2.76307	-6.78841	6.72997	-5.23426	0.000369927	0.0739973	0.504717	FPR1	formyl peptide receptor 1 [Source:HGNC Symbol;Acc:HGNC:3826]
ENSG00000136869	-1.24003	-2.36204	5.86457	-5.23111	0.000371624	0.0739973	0.500461	TLR4	toll-like receptor 4 [Source:HGNC Symbol;Acc:HGNC:11850]
ENSG00000187764	-1.08135	-2.11601	5.73575	-5.20367	0.000386742	0.0762243	0.46336	SEMA4D	sema domain, immunoglobulin domain (Ig), transmembrane domain (TM) and short cytoplasmic domain, (semaphorin) 4D [Source:HGNC Symbol;Acc:HGNC:10732]
ENSG00000114107	0.691134	1.61455	2.18469	5.19722	0.000390389	0.0762243	0.454624	CEP70	centrosomal protein 70kDa [Source:HGNC Symbol;Acc:HGNC:29972]
ENSG00000137462	-1.96886	-3.9146	9.05146	-5.15985	0.000412257	0.0796709	0.403862	TLR2	toll-like receptor 2 [Source:HGNC Symbol;Acc:HGNC:11848]
ENSG00000146070	-1.74698	-3.35656	5.28479	-5.15373	0.000415964	0.0796709	0.395521	PLA2G7	phospholipase A2, group VII (platelet-activating factor acetylhydrolase, plasma) [Source:HGNC Symbol;Acc:HGNC:9040]
ENSG00000160570	-0.889441	-1.85246	7.31618	-5.12389	0.000434545	0.0805912	0.354779	DEDD2	death effector domain containing 2 [Source:HGNC Symbol;Acc:HGNC:24450]
ENSG00000141668	0.731237	1.66006	1.78517	5.12304	0.000435083	0.0805912	0.353625	CBLN2	cerebellin 2 precursor [Source:HGNC Symbol;Acc:HGNC:1544]
ENSG00000171608	-0.972546	-1.9623	5.31214	-5.10984	0.000443594	0.0805912	0.335554	PIK3CD	phosphatidylinositol-4,5-bisphosphate 3-kinase, catalytic subunit delta [Source:HGNC Symbol;Acc:HGNC:8977]
ENSG00000143110	-3.14624	-8.85347	7.07768	-5.09483	0.000453489	0.0805912	0.31497	C1orf162	chromosome 1 open reading frame 162 [Source:HGNC Symbol;Acc:HGNC:28344]
ENSG00000196104	0.851351	1.80419	2.07134	5.09465	0.000453613	0.0805912	0.314714	SPOCK3	sparc/osteonectin, cwcv and kazal-like domains proteoglycan (testican) 3 [Source:HGNC Symbol;Acc:HGNC:13565]
ENSG00000100077	-1.12297	-2.17795	4.19518	-5.07569	0.000466446	0.0805912	0.288671	ADRBK2	adrenergic, beta, receptor kinase 2 [Source:HGNC Symbol;Acc:HGNC:290]
ENSG00000125810	-2.2583	-4.78428	6.94683	-5.07531	0.000466712	0.0805912	0.288139	CD93	CD93 molecule [Source:HGNC Symbol;Acc:HGNC:15855]
ENSG00000175899	-2.2879	-4.88346	6.63655	-5.07256	0.000468604	0.0805912	0.284362	A2M	alpha-2-macroglobulin [Source:HGNC Symbol;Acc:HGNC:7]
ENSG00000007944	-0.876652	-1.83611	6.60451	-5.06571	0.000473365	0.0805912	0.274923	MYLIP	myosin regulatory light chain interacting protein [Source:HGNC Symbol;Acc:HGNC:21155]
ENSG00000197249	-1.59933	-3.03004	9.25975	-5.06315	0.000475151	0.0805912	0.271405	SERPINA1	serpin peptidase inhibitor, clade A (alpha-1 antiproteinase, antitrypsin), member 1 [Source:HGNC Symbol;Acc:HGNC:8941]
ENSG00000138821	-0.907674	-1.87602	4.11383	-5.05939	0.000477795	0.0805912	0.266222	SLC39A8	solute carrier family 39 (zinc transporter), member 8 [Source:HGNC Symbol;Acc:HGNC:20862]
ENSG00000180914	2.27797	4.84996	6.42671	5.05326	0.000482138	0.0805912	0.25777	OXTR	oxytocin receptor [Source:HGNC Symbol;Acc:HGNC:8529]
AFFX-HSAC07/X00351_M_at	-2.28573	-4.87612	10.4207	-5.05232	0.000482812	0.0805912	0.256464	NA	NA
ENSG00000171860	-3.37685	-10.388	8.0889	-5.04848	0.000485554	0.0805912	0.251174	C3AR1	complement component 3a receptor 1 [Source:HGNC Symbol;Acc:HGNC:1319]
ENSG00000119535	-2.5067	-5.6832	7.15591	-5.04749	0.000486264	0.0805912	0.249809	CSF3R	colony stimulating factor 3 receptor (granulocyte) [Source:HGNC Symbol;Acc:HGNC:2439]
ENSG00000198342	1.09319	2.13346	2.52657	5.04657	0.000486924	0.0805912	0.24854	ZNF442	zinc finger protein 442 [Source:HGNC Symbol;Acc:HGNC:20877]
ENSG00000167207	-2.72998	-6.63447	5.69005	-5.04384	0.000488893	0.0805912	0.244771	NOD2	nucleotide-binding oligomerization domain containing 2 [Source:HGNC Symbol;Acc:HGNC:5331]
ENSG00000145703	-1.21516	-2.32166	6.9378	-5.02917	0.000499618	0.081453	0.22449	IQGAP2	IQ motif containing GTPase activating protein 2 [Source:HGNC Symbol;Acc:HGNC:6111]
ENSG00000147316	0.825777	1.77249	2.66287	5.02566	0.000502221	0.081453	0.219632	MCPH1	microcephalin 1 [Source:HGNC Symbol;Acc:HGNC:6954]
ENSG00000077420	-0.994934	-1.99299	3.93987	-5.02012	0.000506357	0.0814668	0.211965	APBB1IP	amyloid beta (A4) precursor protein-binding, family B, member 1 interacting protein [Source:HGNC Symbol;Acc:HGNC:17379]
ENSG00000125347	-1.39767	-2.63476	7.75858	-5.00841	0.000515223	0.0822353	0.195736	IRF1	interferon regulatory factor 1 [Source:HGNC Symbol;Acc:HGNC:6116]
ENSG00000132359	-0.583712	-1.4987	2.59924	-4.99158	0.000528258	0.083652	0.172365	RAP1GAP2	RAP1 GTPase activating protein 2 [Source:HGNC Symbol;Acc:HGNC:29176]
ENSG00000136250	-2.06096	-4.17265	6.22357	-4.98457	0.000533787	0.0838671	0.162624	AOAH	acyloxyacyl hydrolase (neutrophil) [Source:HGNC Symbol;Acc:HGNC:548]
ENSG00000033327	-0.919248	-1.89113	3.8286	-4.97366	0.000542523	0.0844213	0.147432	GAB2	GRB2-associated binding protein 2 [Source:HGNC Symbol;Acc:HGNC:14458]
ENSG00000118855	-0.668787	-1.58974	9.68676	-4.96972	0.00054571	0.0844213	0.141951	MFSD1	major facilitator superfamily domain containing 1 [Source:HGNC Symbol;Acc:HGNC:25874]
ENSG00000175489	-2.51409	-5.71238	5.03658	-4.95477	0.000558004	0.085463	0.121095	LRRC25	leucine rich repeat containing 25 [Source:HGNC Symbol;Acc:HGNC:29806]
ENSG00000251442	-2.71785	-6.5789	4.61878	-4.95125	0.000560943	0.085463	0.116176	LINC01094	long intergenic non-protein coding RNA 1094 [Source:HGNC Symbol;Acc:HGNC:49219]
ENSG00000164733	-1.16912	-2.24875	9.63075	-4.93928	0.000571049	0.0863486	0.0994538	CTSB	cathepsin B [Source:HGNC Symbol;Acc:HGNC:2527]
ENSG00000109743	-1.16295	-2.23914	5.36223	-4.93238	0.000576967	0.0865923	0.0897972	BST1	bone marrow stromal cell antigen 1 [Source:HGNC Symbol;Acc:HGNC:1118]
ENSG00000163602	-0.61725	-1.53395	7.69616	-4.91983	0.000587891	0.0875166	0.072223	RYBP	RING1 and YY1 binding protein [Source:HGNC Symbol;Acc:HGNC:10480]
ENSG00000180938	0.599739	1.51544	1.58696	4.91045	0.000596199	0.0875166	0.0590732	ZNF572	zinc finger protein 572 [Source:HGNC Symbol;Acc:HGNC:26758]
ENSG00000124731	-2.10372	-4.29816	7.17832	-4.90148	0.000604268	0.0875166	0.0464716	TREM1	triggering receptor expressed on myeloid cells 1 [Source:HGNC Symbol;Acc:HGNC:17760]
ENSG00000157445	-2.0641	-4.18173	4.48574	-4.89741	0.000607963	0.0875166	0.040757	CACNA2D3	calcium channel, voltage-dependent, alpha 2/delta subunit 3 [Source:HGNC Symbol;Acc:HGNC:15460]
ENSG00000111729	-2.0744	-4.21168	4.99705	-4.89144	0.000613425	0.0875166	0.0323711	CLEC4A	C-type lectin domain family 4, member A [Source:HGNC Symbol;Acc:HGNC:13257]
ENSG00000135046	-0.877788	-1.83756	9.08578	-4.88188	0.000622293	0.0875166	0.0189135	ANXA1	annexin A1 [Source:HGNC Symbol;Acc:HGNC:533]
ENSG00000163131	-1.12601	-2.18254	8.79352	-4.87641	0.000627429	0.0875166	0.0112038	CTSS	cathepsin S [Source:HGNC Symbol;Acc:HGNC:2545]
ENSG00000112562	1.38089	2.60429	4.25589	4.87319	0.000630464	0.0875166	0.00667849	SMOC2	SPARC related modular calcium binding 2 [Source:HGNC Symbol;Acc:HGNC:20323]
ENSG00000150977	-1.62284	-3.0798	8.5457	-4.87318	0.00063048	0.0875166	0.00665482	RILPL2	Rab interacting lysosomal protein-like 2 [Source:HGNC Symbol;Acc:HGNC:28787]
ENSG00000255394	0.685008	1.60771	2.09083	4.87082	0.000632713	0.0875166	0.00333777	C8orf49	chromosome 8 open reading frame 49 [Source:HGNC Symbol;Acc:HGNC:32200]
ENSG00000177465	1.09897	2.14202	4.01182	4.86647	0.000636864	0.0875166	-0.00279636	ACOT4	acyl-CoA thioesterase 4 [Source:HGNC Symbol;Acc:HGNC:19748]
ENSG00000147394	-2.20758	-4.61899	5.6208	-4.86405	0.000639187	0.0875166	-0.00621227	ZNF185	zinc finger protein 185 (LIM domain) [Source:HGNC Symbol;Acc:HGNC:12976]
ENSG00000186074	-2.03894	-4.10943	6.68805	-4.85788	0.000645153	0.0875166	-0.0149292	CD300LF	CD300 molecule-like family member f [Source:HGNC Symbol;Acc:HGNC:29883]
ENSG00000103569	-1.06238	-2.08838	9.48708	-4.8548	0.000648147	0.0875166	-0.0192733	AQP9	aquaporin 9 [Source:HGNC Symbol;Acc:HGNC:643]
ENSG00000171208	1.31066	2.48055	7.11525	4.85454	0.0006484	0.0875166	-0.0196392	NETO2	neuropilin (NRP) and tolloid (TLL)-like 2 [Source:HGNC Symbol;Acc:HGNC:14644]
ENSG00000026508	-2.00035	-4.00097	6.09507	-4.84682	0.000655979	0.0878986	-0.0305453	CD44	CD44 molecule (Indian blood group) [Source:HGNC Symbol;Acc:HGNC:1681]
ENSG00000188848	0.824607	1.77105	2.01865	4.84087	0.000661888	0.0878986	-0.0389616	BEND4	BEN domain containing 4 [Source:HGNC Symbol;Acc:HGNC:23815]
ENSG00000110079	-3.43135	-10.788	5.85672	-4.83744	0.00066532	0.0878986	-0.0438153	MS4A4A	membrane-spanning 4-domains, subfamily A, member 4A [Source:HGNC Symbol;Acc:HGNC:13371]
ENSG00000059728	-1.24588	-2.37163	9.00882	-4.83407	0.000668713	0.0878986	-0.0485902	MXD1	MAX dimerization protein 1 [Source:HGNC Symbol;Acc:HGNC:6761]
ENSG00000159388	-0.802114	-1.74365	8.38549	-4.82394	0.000679011	0.0884231	-0.0629386	BTG2	BTG family, member 2 [Source:HGNC Symbol;Acc:HGNC:1131]
ENSG00000163464	-0.990492	-1.98686	7.30758	-4.82061	0.000682435	0.0884231	-0.0676617	CXCR1	chemokine (C-X-C motif) receptor 1 [Source:HGNC Symbol;Acc:HGNC:6026]
ENSG00000197629	-2.03512	-4.09857	8.4951	-4.81407	0.000689205	0.0884231	-0.0769313	MPEG1	macrophage expressed 1 [Source:HGNC Symbol;Acc:HGNC:29619]
ENSG00000169403	-1.57257	-2.97434	4.78645	-4.81303	0.00069029	0.0884231	-0.0784097	PTAFR	platelet-activating factor receptor [Source:HGNC Symbol;Acc:HGNC:9582]
ENSG00000120318	-0.606941	-1.52303	2.50764	-4.80766	0.000695913	0.0885791	-0.0860286	ARAP3	ArfGAP with RhoGAP domain, ankyrin repeat and PH domain 3 [Source:HGNC Symbol;Acc:HGNC:24097]
ENSG00000168264	-0.953308	-1.93631	7.44627	-4.78056	0.000725062	0.0908882	-0.12458	IRF2BP2	interferon regulatory factor 2 binding protein 2 [Source:HGNC Symbol;Acc:HGNC:21729]
ENSG00000127951	-1.24153	-2.36449	9.11615	-4.77951	0.000726215	0.0908882	-0.126073	FGL2	fibrinogen-like 2 [Source:HGNC Symbol;Acc:HGNC:3696]
ENSG00000155465	-3.07214	-8.4102	7.71917	-4.77824	0.000727612	0.0908882	-0.127879	SLC7A7	solute carrier family 7 (amino acid transporter light chain, y+L system), member 7 [Source:HGNC Symbol;Acc:HGNC:11065]
ENSG00000166845	1.08833	2.12628	2.21014	4.76936	0.000737484	0.0911013	-0.140546	C18orf54	chromosome 18 open reading frame 54 [Source:HGNC Symbol;Acc:HGNC:13796]
ENSG00000133561	-1.17519	-2.25823	7.25986	-4.76856	0.000738377	0.0911013	-0.141684	GIMAP6	GTPase, IMAP family member 6 [Source:HGNC Symbol;Acc:HGNC:21918]
ENSG00000101336	-2.59864	-6.05714	8.29907	-4.75809	0.000750202	0.091547	-0.15662	HCK	HCK proto-oncogene, Src family tyrosine kinase [Source:HGNC Symbol;Acc:HGNC:4840]
ENSG00000198142	0.808208	1.75103	7.64482	4.75731	0.000751094	0.091547	-0.157737	SOWAHC	sosondowah ankyrin repeat domain family member C [Source:HGNC Symbol;Acc:HGNC:26149]
ENSG00000154127	-0.672722	-1.59408	3.14111	-4.75218	0.000756974	0.0917079	-0.16507	UBASH3B	ubiquitin associated and SH3 domain containing B [Source:HGNC Symbol;Acc:HGNC:29884]
ENSG00000075624	-3.9063	-14.9938	8.78605	-4.73992	0.000771215	0.0928028	-0.182597	ACTB	actin, beta [Source:HGNC Symbol;Acc:HGNC:132]
ENSG00000170458	-4.93983	-30.6929	9.01564	-4.7365	0.000775241	0.0928028	-0.187495	CD14	CD14 molecule [Source:HGNC Symbol;Acc:HGNC:1628]
ENSG00000138061	-1.65016	-3.13868	3.7445	-4.72876	0.000784437	0.093348	-0.198587	CYP1B1	cytochrome P450, family 1, subfamily B, polypeptide 1 [Source:HGNC Symbol;Acc:HGNC:2597]
ENSG00000007237	-2.27843	-4.85149	4.04936	-4.71691	0.000798729	0.0944897	-0.215575	GAS7	growth arrest-specific 7 [Source:HGNC Symbol;Acc:HGNC:4169]
ENSG00000155760	2.18777	4.55601	3.82203	4.7036	0.000815117	0.0956196	-0.234688	FZD7	frizzled class receptor 7 [Source:HGNC Symbol;Acc:HGNC:4045]
ENSG00000115896	1.13725	2.19962	3.6856	4.70133	0.000817947	0.0956196	-0.23795	PLCL1	phospholipase C-like 1 [Source:HGNC Symbol;Acc:HGNC:9063]
ENSG00000178568	0.833232	1.78167	2.42809	4.68918	0.000833267	0.0956196	-0.255418	ERBB4	erb-b2 receptor tyrosine kinase 4 [Source:HGNC Symbol;Acc:HGNC:3432]
ENSG00000107798	-1.03065	-2.04295	10.2476	-4.68909	0.000833384	0.0956196	-0.25555	LIPA	lipase A, lysosomal acid, cholesterol esterase [Source:HGNC Symbol;Acc:HGNC:6617]
ENSG00000115263	1.03826	2.05375	1.95473	4.68638	0.000836843	0.0956196	-0.25945	GCG	glucagon [Source:HGNC Symbol;Acc:HGNC:4191]
ENSG00000182287	-1.81742	-3.52451	8.7399	-4.68385	0.000840092	0.0956196	-0.263099	AP1S2	adaptor-related protein complex 1, sigma 2 subunit [Source:HGNC Symbol;Acc:HGNC:560]
ENSG00000099991	-1.27995	-2.42831	4.5596	-4.6827	0.000841563	0.0956196	-0.264746	CABIN1	calcineurin binding protein 1 [Source:HGNC Symbol;Acc:HGNC:24187]
ENSG00000184730	-2.77957	-6.86646	4.87003	-4.67725	0.000848621	0.0957608	-0.27261	APOBR	apolipoprotein B receptor [Source:HGNC Symbol;Acc:HGNC:24087]
ENSG00000183049	-0.850479	-1.8031	4.54247	-4.66209	0.000868554	0.0957608	-0.294475	CAMK1D	calcium/calmodulin-dependent protein kinase ID [Source:HGNC Symbol;Acc:HGNC:19341]
ENSG00000104447	-0.879495	-1.83973	3.37041	-4.66098	0.000870036	0.0957608	-0.296081	TRPS1	trichorhinophalangeal syndrome I [Source:HGNC Symbol;Acc:HGNC:12340]
ENSG00000136167	-2.27462	-4.83872	9.15685	-4.65815	0.00087381	0.0957608	-0.300158	LCP1	lymphocyte cytosolic protein 1 (L-plastin) [Source:HGNC Symbol;Acc:HGNC:6528]
ENSG00000138744	-1.30921	-2.47807	5.28667	-4.65603	0.000876655	0.0957608	-0.303221	NAAA	N-acylethanolamine acid amidase [Source:HGNC Symbol;Acc:HGNC:736]
ENSG00000137831	0.619219	1.53604	1.94758	4.65529	0.000877657	0.0957608	-0.304297	UACA	uveal autoantigen with coiled-coil domains and ankyrin repeats [Source:HGNC Symbol;Acc:HGNC:15947]
ENSG00000162924	-2.01181	-4.03288	4.7586	-4.6545	0.00087871	0.0957608	-0.305427	REL	v-rel avian reticuloendotheliosis viral oncogene homolog [Source:HGNC Symbol;Acc:HGNC:9954]
ENSG00000164691	-0.790737	-1.72996	6.89124	-4.65288	0.000880898	0.0957608	-0.30777	TAGAP	T-cell activation RhoGTPase activating protein [Source:HGNC Symbol;Acc:HGNC:15669]
ENSG00000181444	-1.82105	-3.53339	5.32262	-4.63334	0.000907737	0.0979173	-0.336049	ZNF467	zinc finger protein 467 [Source:HGNC Symbol;Acc:HGNC:23154]
ENSG00000072110	-1.89673	-3.72369	6.53037	-4.63124	0.000910668	0.0979173	-0.339087	ACTN1	actinin, alpha 1 [Source:HGNC Symbol;Acc:HGNC:163]
ENSG00000130956	1.20423	2.30413	4.42474	4.62412	0.000920685	0.0979173	-0.349398	HABP4	hyaluronan binding protein 4 [Source:HGNC Symbol;Acc:HGNC:17062]
ENSG00000180353	-2.68955	-6.45111	9.1075	-4.61812	0.000929225	0.0979173	-0.358101	HCLS1	hematopoietic cell-specific Lyn substrate 1 [Source:HGNC Symbol;Acc:HGNC:4844]
ENSG00000102879	-4.51133	-22.8058	6.93472	-4.6164	0.000931683	0.0979173	-0.360592	CORO1A	coronin, actin binding protein, 1A [Source:HGNC Symbol;Acc:HGNC:2252]
ENSG00000142634	-1.43216	-2.6985	7.36697	-4.61453	0.000934373	0.0979173	-0.36331	EFHD2	EF-hand domain family, member D2 [Source:HGNC Symbol;Acc:HGNC:28670]
ENSG00000176868	0.705206	1.63038	1.74809	4.61215	0.0009378	0.0979173	-0.366761	RP11-334J6.7
ENSG00000164093	0.974276	1.96466	2.37938	4.60584	0.000946958	0.0979173	-0.375924	PITX2	paired-like homeodomain 2 [Source:HGNC Symbol;Acc:HGNC:9005]
ENSG00000134901	1.3767	2.59674	4.15415	4.60535	0.000947673	0.0979173	-0.376636	KDELC1	KDEL (Lys-Asp-Glu-Leu) containing 1 [Source:HGNC Symbol;Acc:HGNC:19350]
ENSG00000162511	-2.54396	-5.83187	9.94811	-4.60416	0.000949424	0.0979173	-0.378376	LAPTM5	lysosomal protein transmembrane 5 [Source:HGNC Symbol;Acc:HGNC:29612]
ENSG00000100473	1.28613	2.43872	3.19951	4.59294	0.000965983	0.0991168	-0.394682	COCH	cochlin [Source:HGNC Symbol;Acc:HGNC:2180]
ENSG00000147251	-1.02638	-2.03691	6.75822	-4.58694	0.000974969	0.099531	-0.403415	DOCK11	dedicator of cytokinesis 11 [Source:HGNC Symbol;Acc:HGNC:23483]
ENSG00000120162	0.851569	1.80446	4.87447	4.57096	0.000999323	0.101502	-0.426689	MOB3B	MOB kinase activator 3B [Source:HGNC Symbol;Acc:HGNC:23825]
ENSG00000116132	0.641508	1.55996	1.79427	4.54913	0.00103366	0.104462	-0.458564	PRRX1	paired related homeobox 1 [Source:HGNC Symbol;Acc:HGNC:9142]
ENSG00000180660	2.35281	5.10818	3.07713	4.54261	0.00104414	0.104618	-0.46809	MAB21L1	mab-21-like 1 (C. elegans) [Source:HGNC Symbol;Acc:HGNC:6757]
ENSG00000135047	-1.6799	-3.20406	9.20192	-4.54171	0.00104561	0.104618	-0.469416	CTSL	cathepsin L [Source:HGNC Symbol;Acc:HGNC:2537]
ENSG00000279496	-2.267	-4.81322	5.38826	-4.52929	0.00106594	0.106124	-0.487596	CTC-251I16.1
ENSG00000043591	1.15497	2.2268	1.99436	4.51939	0.00108245	0.106373	-0.502106	ADRB1	adrenoceptor beta 1 [Source:HGNC Symbol;Acc:HGNC:285]
ENSG00000163625	-0.72756	-1.65584	5.1517	-4.5183	0.00108428	0.106373	-0.5037	WDFY3	WD repeat and FYVE domain containing 3 [Source:HGNC Symbol;Acc:HGNC:20751]
ENSG00000170956	-0.869667	-1.82724	3.30476	-4.51828	0.00108431	0.106373	-0.503729	CEACAM3	carcinoembryonic antigen-related cell adhesion molecule 3 [Source:HGNC Symbol;Acc:HGNC:1815]
ENSG00000184515	1.91952	3.78297	6.00281	4.50479	0.00110727	0.107736	-0.523519	BEX5	brain expressed, X-linked 5 [Source:HGNC Symbol;Acc:HGNC:27990]
ENSG00000135045	1.0024	2.00333	3.34981	4.50384	0.00110891	0.107736	-0.524918	C9orf40	chromosome 9 open reading frame 40 [Source:HGNC Symbol;Acc:HGNC:23433]
ENSG00000229689	0.727562	1.65584	2.16997	4.48845	0.0011358	0.109818	-0.547547	AC009237.8
ENSG00000117676	-1.68408	-3.21336	5.67811	-4.48351	0.00114457	0.110136	-0.554812	RPS6KA1	ribosomal protein S6 kinase, 90kDa, polypeptide 1 [Source:HGNC Symbol;Acc:HGNC:10430]
ENSG00000151025	0.900454	1.86665	1.51838	4.47541	0.0011591	0.111003	-0.566737	GPR158	G protein-coupled receptor 158 [Source:HGNC Symbol;Acc:HGNC:23689]
ENSG00000169385	-3.61299	-12.2354	6.92915	-4.45901	0.00118915	0.113342	-0.590926	RNASE2	ribonuclease, RNase A family, 2 (liver, eosinophil-derived neurotoxin) [Source:HGNC Symbol;Acc:HGNC:10045]
ENSG00000181481	-0.773674	-1.70962	8.43181	-4.44816	0.00120946	0.114734	-0.606935	RNF135	ring finger protein 135 [Source:HGNC Symbol;Acc:HGNC:21158]
ENSG00000143036	1.23463	2.35321	3.47265	4.4433	0.00121869	0.115066	-0.614119	SLC44A3	solute carrier family 44, member 3 [Source:HGNC Symbol;Acc:HGNC:28689]
ENSG00000172936	-0.96934	-1.95795	9.91584	-4.4391	0.00122673	0.115284	-0.620336	MYD88	myeloid differentiation primary response 88 [Source:HGNC Symbol;Acc:HGNC:7562]
ENSG00000163875	1.2419	2.3651	4.55186	4.4338	0.00123693	0.115676	-0.628166	MEAF6	MYST/Esa1-associated factor 6 [Source:HGNC Symbol;Acc:HGNC:25674]
ENSG00000141562	-0.791504	-1.73088	4.52116	-4.43098	0.0012424	0.115676	-0.632338	NARF	nuclear prelamin A recognition factor [Source:HGNC Symbol;Acc:HGNC:29916]
ENSG00000143126	0.79698	1.73746	2.23718	4.4266	0.00125096	0.115936	-0.63883	CELSR2	cadherin, EGF LAG seven-pass G-type receptor 2 [Source:HGNC Symbol;Acc:HGNC:3231]
ENSG00000114405	0.911936	1.88157	4.49454	4.42036	0.00126325	0.116538	-0.648075	C3orf14	chromosome 3 open reading frame 14 [Source:HGNC Symbol;Acc:HGNC:25024]
ENSG00000103811	-2.5478	-5.84743	8.17029	-4.39836	0.00130757	0.120076	-0.680695	CTSH	cathepsin H [Source:HGNC Symbol;Acc:HGNC:2535]
ENSG00000204397	-1.21538	-2.32202	9.65144	-4.39247	0.00131974	0.120642	-0.689456	CARD16	caspase recruitment domain family, member 16 [Source:HGNC Symbol;Acc:HGNC:33701]
ENSG00000157350	-0.638241	-1.55643	3.04081	-4.38949	0.00132591	0.120658	-0.693872	ST3GAL2	ST3 beta-galactoside alpha-2,3-sialyltransferase 2 [Source:HGNC Symbol;Acc:HGNC:10863]
AFFX-HSAC07/X00351_5_at	-4.48597	-22.4084	8.6095	-4.38577	0.00133369	0.120819	-0.699402	NA	NA
ENSG00000139899	0.851601	1.8045	1.89746	4.37849	0.00134905	0.121417	-0.71024	CBLN3	cerebellin 3 precursor [Source:HGNC Symbol;Acc:HGNC:20146]
ENSG00000068831	-1.67116	-3.18471	4.98416	-4.37693	0.00135236	0.121417	-0.712562	RASGRP2	RAS guanyl releasing protein 2 (calcium and DAG-regulated) [Source:HGNC Symbol;Acc:HGNC:9879]
ENSG00000102098	1.62164	3.07724	3.71265	4.36767	0.00137222	0.121913	-0.726354	SCML2	sex comb on midleg-like 2 (Drosophila) [Source:HGNC Symbol;Acc:HGNC:10581]
ENSG00000102924	0.794494	1.73447	1.55297	4.36538	0.00137715	0.121913	-0.729753	CBLN1	cerebellin 1 precursor [Source:HGNC Symbol;Acc:HGNC:1543]
ENSG00000115607	-2.82698	-7.09588	7.08446	-4.36449	0.00137909	0.121913	-0.731081	IL18RAP	interleukin 18 receptor accessory protein [Source:HGNC Symbol;Acc:HGNC:5989]
ENSG00000196189	-1.26636	-2.40554	3.54214	-4.36309	0.00138214	0.121913	-0.733175	SEMA4A	sema domain, immunoglobulin domain (Ig), transmembrane domain (TM) and short cytoplasmic domain, (semaphorin) 4A [Source:HGNC Symbol;Acc:HGNC:10729]
ENSG00000033800	-0.666597	-1.58732	5.68696	-4.35957	0.00138982	0.121965	-0.73842	PIAS1	protein inhibitor of activated STAT, 1 [Source:HGNC Symbol;Acc:HGNC:2752]
ENSG00000226644	0.786593	1.725	2.43851	4.35642	0.00139674	0.121965	-0.74312	RP11-128M1.1
ENSG00000140350	-0.521827	-1.43577	8.01785	-4.3476	0.00141629	0.121965	-0.756278	ANP32A	acidic (leucine-rich) nuclear phosphoprotein 32 family, member A [Source:HGNC Symbol;Acc:HGNC:13233]
ENSG00000133488	0.620642	1.53756	2.38009	4.34668	0.00141833	0.121965	-0.757645	SEC14L4	SEC14-like 4 (S. cerevisiae) [Source:HGNC Symbol;Acc:HGNC:20627]
ENSG00000124126	-1.96635	-3.9078	6.18887	-4.34192	0.00142902	0.121965	-0.764752	PREX1	phosphatidylinositol-3,4,5-trisphosphate-dependent Rac exchange factor 1 [Source:HGNC Symbol;Acc:HGNC:32594]
ENSG00000166523	-1.57526	-2.97989	5.25675	-4.34166	0.00142962	0.121965	-0.76515	CLEC4E	C-type lectin domain family 4, member E [Source:HGNC Symbol;Acc:HGNC:14555]
ENSG00000146094	-1.24544	-2.3709	6.02431	-4.34108	0.00143091	0.121965	-0.766005	DOK3	docking protein 3 [Source:HGNC Symbol;Acc:HGNC:24583]
ENSG00000106780	-0.629776	-1.54732	6.99899	-4.33999	0.00143338	0.121965	-0.767635	MEGF9	multiple EGF-like-domains 9 [Source:HGNC Symbol;Acc:HGNC:3234]
ENSG00000140575	-0.765069	-1.69945	9.00901	-4.33602	0.00144239	0.121965	-0.773566	IQGAP1	IQ motif containing GTPase activating protein 1 [Source:HGNC Symbol;Acc:HGNC:6110]
ENSG00000175538	-0.593661	-1.50907	1.93699	-4.33032	0.00145542	0.121965	-0.782084	KCNE3	potassium channel, voltage gated subfamily E regulatory beta subunit 3 [Source:HGNC Symbol;Acc:HGNC:6243]
ENSG00000198680	1.30849	2.47682	7.05263	4.32968	0.00145691	0.121965	-0.783054	TUSC1	tumor suppressor candidate 1 [Source:HGNC Symbol;Acc:HGNC:31010]
ENSG00000186517	-1.48923	-2.80739	5.25034	-4.32751	0.00146191	0.121965	-0.786299	ARHGAP30	Rho GTPase activating protein 30 [Source:HGNC Symbol;Acc:HGNC:27414]
ENSG00000177663	-1.44083	-2.71477	6.31233	-4.32748	0.00146197	0.121965	-0.786333	IL17RA	interleukin 17 receptor A [Source:HGNC Symbol;Acc:HGNC:5985]
ENSG00000011600	-2.51324	-5.709	9.4683	-4.32111	0.00147676	0.121965	-0.795866	TYROBP	TYRO protein tyrosine kinase binding protein [Source:HGNC Symbol;Acc:HGNC:12449]
ENSG00000136404	-1.19233	-2.28522	4.29792	-4.31958	0.00148034	0.121965	-0.798161	TM6SF1	transmembrane 6 superfamily member 1 [Source:HGNC Symbol;Acc:HGNC:11860]
ENSG00000059588	-1.30206	-2.46581	4.22093	-4.31343	0.00149479	0.121965	-0.807359	TARBP1	TAR (HIV-1) RNA binding protein 1 [Source:HGNC Symbol;Acc:HGNC:11568]
ENSG00000150540	-1.03585	-2.05032	3.23561	-4.31226	0.00149757	0.121965	-0.809118	HNMT	histamine N-methyltransferase [Source:HGNC Symbol;Acc:HGNC:5028]
ENSG00000151287	1.04986	2.07034	5.63783	4.31184	0.00149857	0.121965	-0.809753	TEX30	testis expressed 30 [Source:HGNC Symbol;Acc:HGNC:25188]
ENSG00000103034	1.06791	2.0964	3.43678	4.3088	0.00150579	0.121965	-0.814305	NDRG4	NDRG family member 4 [Source:HGNC Symbol;Acc:HGNC:14466]
ENSG00000100036	0.731582	1.66046	2.1989	4.30737	0.00150918	0.121965	-0.816438	SLC35E4	solute carrier family 35, member E4 [Source:HGNC Symbol;Acc:HGNC:17058]
ENSG00000167261	-2.46216	-5.51043	5.39393	-4.307	0.00151008	0.121965	-0.817	DPEP2	dipeptidase 2 [Source:HGNC Symbol;Acc:HGNC:23028]
ENSG00000035862	-1.39925	-2.63764	8.47995	-4.30316	0.00151929	0.122218	-0.82276	TIMP2	TIMP metallopeptidase inhibitor 2 [Source:HGNC Symbol;Acc:HGNC:11821]
ENSG00000197580	0.838526	1.78822	3.29017	4.2956	0.00153758	0.12282	-0.834098	BCO2	beta-carotene oxygenase 2 [Source:HGNC Symbol;Acc:HGNC:18503]
ENSG00000178425	0.885105	1.8469	3.40008	4.29502	0.00153899	0.12282	-0.834962	NT5DC1	5'-nucleotidase domain containing 1 [Source:HGNC Symbol;Acc:HGNC:21556]
ENSG00000106066	-2.70699	-6.52959	7.39678	-4.27803	0.001581	0.125674	-0.860482	CPVL	carboxypeptidase, vitellogenic-like [Source:HGNC Symbol;Acc:HGNC:14399]
ENSG00000168010	-1.77568	-3.42399	3.87346	-4.27259	0.00159469	0.126263	-0.868652	ATG16L2	autophagy related 16-like 2 (S. cerevisiae) [Source:HGNC Symbol;Acc:HGNC:25464]
ENSG00000181007	0.606017	1.52205	3.7542	4.2677	0.00160714	0.126349	-0.876019	ZFP82	ZFP82 zinc finger protein [Source:HGNC Symbol;Acc:HGNC:28682]
ENSG00000213654	-2.77608	-6.84987	5.97766	-4.26723	0.00160833	0.126349	-0.876724	GPSM3	G-protein signaling modulator 3 [Source:HGNC Symbol;Acc:HGNC:13945]
ENSG00000117009	-1.59477	-3.02046	2.65737	-4.24319	0.00167095	0.130325	-0.912926	KMO	kynurenine 3-monooxygenase (kynurenine 3-hydroxylase) [Source:HGNC Symbol;Acc:HGNC:6381]
ENSG00000163071	0.928219	1.90293	2.37076	4.24283	0.00167192	0.130325	-0.913474	SPATA18	spermatogenesis associated 18 [Source:HGNC Symbol;Acc:HGNC:29579]
ENSG00000167613	-3.00613	-8.03405	5.2825	-4.23431	0.00169474	0.131594	-0.926327	LAIR1	leukocyte-associated immunoglobulin-like receptor 1 [Source:HGNC Symbol;Acc:HGNC:6477]
ENSG00000144057	1.63741	3.11107	2.45758	4.22502	0.00172	0.133042	-0.940355	ST6GAL2	ST6 beta-galactosamide alpha-2,6-sialyltranferase 2 [Source:HGNC Symbol;Acc:HGNC:10861]
ENSG00000171206	-0.503702	-1.41785	6.7735	-4.21527	0.00174696	0.13461	-0.955101	TRIM8	tripartite motif containing 8 [Source:HGNC Symbol;Acc:HGNC:15579]
ENSG00000101596	-1.03176	-2.04451	7.47561	-4.20617	0.00177249	0.136056	-0.96886	SMCHD1	structural maintenance of chromosomes flexible hinge domain containing 1 [Source:HGNC Symbol;Acc:HGNC:29090]
ENSG00000112561	-0.916943	-1.88811	4.06008	-4.20126	0.00178645	0.136606	-0.976299	TFEB	transcription factor EB [Source:HGNC Symbol;Acc:HGNC:11753]
ENSG00000117069	0.973545	1.96366	2.11459	4.19701	0.0017986	0.137014	-0.98273	ST6GALNAC5	ST6 (alpha-N-acetyl-neuraminyl-2,3-beta-galactosyl-1,3)-N-acetylgalactosaminide alpha-2,6-sialyltransferase 5 [Source:HGNC Symbol;Acc:HGNC:19342]
ENSG00000160593	-2.06242	-4.17687	8.60674	-4.18927	0.001821	0.138197	-0.994467	AMICA1	adhesion molecule, interacts with CXADR antigen 1 [Source:HGNC Symbol;Acc:HGNC:19084]
ENSG00000138071	-1.14342	-2.20904	8.14611	-4.17996	0.00184828	0.139516	-1.00857	ACTR2	ARP2 actin-related protein 2 homolog (yeast) [Source:HGNC Symbol;Acc:HGNC:169]
ENSG00000196126	-4.16937	-17.9931	7.83511	-4.17673	0.00185787	0.139516	-1.01348	HLA-DRB1	major histocompatibility complex, class II, DR beta 1 [Source:HGNC Symbol;Acc:HGNC:4948]
ENSG00000123146	-2.08971	-4.25663	8.7097	-4.17628	0.00185919	0.139516	-1.01416	ADGRE5	adhesion G protein-coupled receptor E5 [Source:HGNC Symbol;Acc:HGNC:1711]
ENSG00000140030	-0.942666	-1.92208	7.36463	-4.17062	0.00187612	0.13962	-1.02275	GPR65	G protein-coupled receptor 65 [Source:HGNC Symbol;Acc:HGNC:4517]
ENSG00000134153	0.576121	1.49084	8.93336	4.16615	0.00188961	0.13962	-1.02955	EMC7	ER membrane protein complex subunit 7 [Source:HGNC Symbol;Acc:HGNC:24301]
ENSG00000159189	-3.34462	-10.1586	5.83731	-4.16569	0.001891	0.13962	-1.03025	C1QC	complement component 1, q subcomponent, C chain [Source:HGNC Symbol;Acc:HGNC:1245]
ENSG00000076662	-1.29094	-2.44687	8.71439	-4.16228	0.00190135	0.13962	-1.03543	ICAM3	intercellular adhesion molecule 3 [Source:HGNC Symbol;Acc:HGNC:5346]
ENSG00000076513	-0.602852	-1.51872	9.06113	-4.16147	0.00190382	0.13962	-1.03666	ANKRD13A	ankyrin repeat domain 13A [Source:HGNC Symbol;Acc:HGNC:21268]
ENSG00000010671	-2.12731	-4.36902	4.56218	-4.15978	0.00190898	0.13962	-1.03923	BTK	Bruton agammaglobulinemia tyrosine kinase [Source:HGNC Symbol;Acc:HGNC:1133]
ENSG00000104205	-0.712686	-1.63885	6.90197	-4.15919	0.00191076	0.13962	-1.04011	SGK3	serum/glucocorticoid regulated kinase family, member 3 [Source:HGNC Symbol;Acc:HGNC:10812]
ENSG00000070950	0.66289	1.58325	2.53292	4.15418	0.00192617	0.13962	-1.04773	RAD18	RAD18 E3 ubiquitin protein ligase [Source:HGNC Symbol;Acc:HGNC:18278]
ENSG00000065150	0.687165	1.61012	7.35351	4.15338	0.00192865	0.13962	-1.04896	IPO5	importin 5 [Source:HGNC Symbol;Acc:HGNC:6402]
ENSG00000081237	-0.952457	-1.93517	6.89771	-4.15294	0.00193001	0.13962	-1.04963	PTPRC	protein tyrosine phosphatase, receptor type, C [Source:HGNC Symbol;Acc:HGNC:9666]
ENSG00000197461	0.947353	1.92833	2.2695	4.14885	0.00194271	0.139946	-1.05585	PDGFA	platelet-derived growth factor alpha polypeptide [Source:HGNC Symbol;Acc:HGNC:8799]
ENSG00000005020	-1.23375	-2.35177	6.97121	-4.1455	0.00195318	0.139946	-1.06095	SKAP2	src kinase associated phosphoprotein 2 [Source:HGNC Symbol;Acc:HGNC:15687]
ENSG00000103978	1.16767	2.24648	7.88093	4.14479	0.00195539	0.139946	-1.06202	TMEM87A	transmembrane protein 87A [Source:HGNC Symbol;Acc:HGNC:24522]
ENSG00000116774	0.876886	1.83641	2.32093	4.14049	0.00196894	0.14019	-1.06857	OLFML3	olfactomedin-like 3 [Source:HGNC Symbol;Acc:HGNC:24956]
ENSG00000060718	0.693987	1.61775	1.80454	4.13748	0.00197846	0.14019	-1.07315	COL11A1	collagen, type XI, alpha 1 [Source:HGNC Symbol;Acc:HGNC:2186]
ENSG00000226900	0.597721	1.51332	1.74478	4.13685	0.00198046	0.14019	-1.07411	RP11-432J24.5
ENSG00000125454	-1.91719	-3.77686	4.61821	-4.13349	0.00199118	0.14019	-1.07924	SLC25A19	solute carrier family 25 (mitochondrial thiamine pyrophosphate carrier), member 19 [Source:HGNC Symbol;Acc:HGNC:14409]
ENSG00000278291	0.87521	1.83428	2.77637	4.13272	0.00199365	0.14019	-1.08041	RP11-172H24.4
ENSG00000162551	-0.837347	-1.78676	2.8801	-4.12363	0.00202298	0.141757	-1.09427	ALPL	alkaline phosphatase, liver/bone/kidney [Source:HGNC Symbol;Acc:HGNC:438]
ENSG00000134061	-1.71515	-3.28331	3.99371	-4.119	0.00203807	0.142318	-1.10133	CD180	CD180 molecule [Source:HGNC Symbol;Acc:HGNC:6726]
ENSG00000178199	-1.08818	-2.12605	4.68269	-4.11678	0.00204536	0.142333	-1.10472	ZC3H12D	zinc finger CCCH-type containing 12D [Source:HGNC Symbol;Acc:HGNC:21175]
ENSG00000114316	-0.506732	-1.42083	7.45283	-4.11401	0.00205449	0.142475	-1.10894	USP4	ubiquitin specific peptidase 4 (proto-oncogene) [Source:HGNC Symbol;Acc:HGNC:12627]
ENSG00000163877	0.634124	1.552	3.42788	4.1067	0.00207879	0.143665	-1.1201	SNIP1	Smad nuclear interacting protein 1 [Source:HGNC Symbol;Acc:HGNC:30587]
ENSG00000105865	0.716809	1.64354	3.3014	4.10182	0.00209518	0.143811	-1.12756	DUS4L	dihydrouridine synthase 4-like (S. cerevisiae) [Source:HGNC Symbol;Acc:HGNC:21517]
ENSG00000197081	-1.46256	-2.75597	6.75874	-4.10181	0.0020952	0.143811	-1.12757	IGF2R	insulin-like growth factor 2 receptor [Source:HGNC Symbol;Acc:HGNC:5467]
ENSG00000121858	-0.93511	-1.91204	7.47837	-4.09717	0.00211093	0.144398	-1.13467	TNFSF10	tumor necrosis factor (ligand) superfamily, member 10 [Source:HGNC Symbol;Acc:HGNC:11925]
ENSG00000130638	0.568115	1.48258	8.07686	4.09481	0.00211897	0.144456	-1.13828	ATXN10	ataxin 10 [Source:HGNC Symbol;Acc:HGNC:10549]
ENSG00000261371	-1.69531	-3.23846	6.87797	-4.08965	0.00213666	0.14517	-1.14618	PECAM1	platelet/endothelial cell adhesion molecule 1 [Source:HGNC Symbol;Acc:HGNC:8823]
ENSG00000147416	-1.81156	-3.51022	8.01742	-4.08647	0.00214764	0.145425	-1.15104	ATP6V1B2	ATPase, H+ transporting, lysosomal 56/58kDa, V1 subunit B2 [Source:HGNC Symbol;Acc:HGNC:854]
ENSG00000182636	1.12155	2.17581	8.79211	4.08057	0.00216814	0.146037	-1.16006	NDN	necdin, melanoma antigen (MAGE) family member [Source:HGNC Symbol;Acc:HGNC:7675]
ENSG00000163697	1.32999	2.51401	3.56569	4.0797	0.0021712	0.146037	-1.1614	APBB2	amyloid beta (A4) precursor protein-binding, family B, member 2 [Source:HGNC Symbol;Acc:HGNC:582]
ENSG00000129317	0.607263	1.52337	3.67046	4.0763	0.00218313	0.146335	-1.1666	PUS7L	pseudouridylate synthase 7 homolog (S. cerevisiae)-like [Source:HGNC Symbol;Acc:HGNC:25276]
ENSG00000143452	-0.480362	-1.39509	1.65508	-4.0743	0.00219019	0.146335	-1.16967	HORMAD1	HORMA domain containing 1 [Source:HGNC Symbol;Acc:HGNC:25245]
ENSG00000085265	-4.0117	-16.1303	8.38825	-4.06812	0.00221215	0.147313	-1.17914	FCN1	ficolin (collagen/fibrinogen domain containing) 1 [Source:HGNC Symbol;Acc:HGNC:3623]
ENSG00000139278	-1.67952	-3.20322	7.30814	-4.05911	0.00224455	0.147598	-1.19295	GLIPR1	GLI pathogenesis-related 1 [Source:HGNC Symbol;Acc:HGNC:17001]
ENSG00000163013	-0.629361	-1.54688	3.11472	-4.05909	0.00224465	0.147598	-1.19299	FBXO41	F-box protein 41 [Source:HGNC Symbol;Acc:HGNC:29409]
ENSG00000165879	-1.08322	-2.11876	5.91309	-4.05896	0.00224509	0.147598	-1.19318	FRAT1	frequently rearranged in advanced T-cell lymphomas 1 [Source:HGNC Symbol;Acc:HGNC:3944]
ENSG00000151276	0.821878	1.76771	3.87195	4.05877	0.00224578	0.147598	-1.19347	MAGI1	membrane associated guanylate kinase, WW and PDZ domain containing 1 [Source:HGNC Symbol;Acc:HGNC:946]
ENSG00000153721	1.58764	3.00558	3.16225	4.05316	0.00226624	0.148457	-1.20209	CNKSR3	CNKSR family member 3 [Source:HGNC Symbol;Acc:HGNC:23034]
ENSG00000122694	-2.08258	-4.23565	6.21009	-4.04978	0.00227864	0.148608	-1.20727	GLIPR2	GLI pathogenesis-related 2 [Source:HGNC Symbol;Acc:HGNC:18007]
ENSG00000160211	-1.29097	-2.44692	6.20423	-4.04851	0.00228332	0.148608	-1.20922	G6PD	glucose-6-phosphate dehydrogenase [Source:HGNC Symbol;Acc:HGNC:4057]
ENSG00000167895	-1.54685	-2.92178	4.88964	-4.03822	0.00232165	0.150578	-1.22503	TMC8	transmembrane channel-like 8 [Source:HGNC Symbol;Acc:HGNC:20474]
ENSG00000137767	-2.3186	-4.98848	8.22242	-4.03638	0.00232856	0.150578	-1.22785	SQRDL	sulfide quinone reductase-like (yeast) [Source:HGNC Symbol;Acc:HGNC:20390]
ENSG00000112096	-0.91791	-1.88938	8.48186	-4.02953	0.00235454	0.15177	-1.23839	SOD2	superoxide dismutase 2, mitochondrial [Source:HGNC Symbol;Acc:HGNC:11180]
ENSG00000128594	-0.891128	-1.85463	3.25231	-4.02213	0.00238293	0.153109	-1.24978	LRRC4	leucine rich repeat containing 4 [Source:HGNC Symbol;Acc:HGNC:15586]
ENSG00000183137	0.575325	1.49001	2.30768	4.01779	0.00239976	0.153593	-1.25646	CEP57L1	centrosomal protein 57kDa-like 1 [Source:HGNC Symbol;Acc:HGNC:21561]
ENSG00000158473	-2.51969	-5.73459	5.91206	-4.01625	0.00240573	0.153593	-1.25882	CD1D	CD1d molecule [Source:HGNC Symbol;Acc:HGNC:1637]
ENSG00000173597	-1.55854	-2.94556	4.08302	-4.01387	0.00241503	0.153698	-1.26249	SULT1B1	sulfotransferase family, cytosolic, 1B, member 1 [Source:HGNC Symbol;Acc:HGNC:17845]
ENSG00000182578	-3.71951	-13.173	6.74022	-4.00932	0.0024329	0.153918	-1.26949	CSF1R	colony stimulating factor 1 receptor [Source:HGNC Symbol;Acc:HGNC:2433]
ENSG00000107738	-1.42032	-2.67645	7.243	-4.0091	0.00243378	0.153918	-1.26984	C10orf54	chromosome 10 open reading frame 54 [Source:HGNC Symbol;Acc:HGNC:30085]
ENSG00000116337	-1.49411	-2.81691	6.20307	-4.00381	0.00245476	0.154758	-1.27799	AMPD2	adenosine monophosphate deaminase 2 [Source:HGNC Symbol;Acc:HGNC:469]
ENSG00000139173	0.910333	1.87948	2.76138	4.00147	0.0024641	0.154861	-1.2816	TMEM117	transmembrane protein 117 [Source:HGNC Symbol;Acc:HGNC:25308]
ENSG00000227544	1.0187	2.02609	3.56625	3.99577	0.00248699	0.155813	-1.29039	AC018647.3
ENSG00000027697	-1.05243	-2.07402	8.70683	-3.99075	0.00250733	0.156296	-1.29813	IFNGR1	interferon gamma receptor 1 [Source:HGNC Symbol;Acc:HGNC:5439]
ENSG00000110934	-2.24488	-4.73997	7.2111	-3.99004	0.00251025	0.156296	-1.29923	BIN2	bridging integrator 2 [Source:HGNC Symbol;Acc:HGNC:1053]
ENSG00000121933	-0.97259	-1.96236	2.72121	-3.98393	0.00253529	0.156538	-1.30866	ADORA3	adenosine A3 receptor [Source:HGNC Symbol;Acc:HGNC:268]
ENSG00000163106	-0.600481	-1.51622	2.10283	-3.98382	0.00253573	0.156538	-1.30883	HPGDS	hematopoietic prostaglandin D synthase [Source:HGNC Symbol;Acc:HGNC:17890]
ENSG00000266920	-1.97566	-3.93307	4.56284	-3.98339	0.00253749	0.156538	-1.30949	ACTBP9	actin, beta pseudogene 9 [Source:HGNC Symbol;Acc:HGNC:142]
ENSG00000049759	0.827907	1.77511	2.44953	3.97864	0.00255715	0.156763	-1.31682	NEDD4L	neural precursor cell expressed, developmentally down-regulated 4-like, E3 ubiquitin protein ligase [Source:HGNC Symbol;Acc:HGNC:7728]
ENSG00000196954	-0.780026	-1.71716	7.98498	-3.97739	0.00256236	0.156763	-1.31875	CASP4	caspase 4, apoptosis-related cysteine peptidase [Source:HGNC Symbol;Acc:HGNC:1505]
ENSG00000182541	-0.956941	-1.94119	5.78418	-3.97688	0.00256452	0.156763	-1.31955	LIMK2	LIM domain kinase 2 [Source:HGNC Symbol;Acc:HGNC:6614]
ENSG00000129353	-1.04894	-2.06901	5.41518	-3.97309	0.00258033	0.157251	-1.3254	SLC44A2	solute carrier family 44 (choline transporter), member 2 [Source:HGNC Symbol;Acc:HGNC:17292]
ENSG00000082996	-2.49521	-5.63811	7.23612	-3.96989	0.00259382	0.157596	-1.33035	RNF13	ring finger protein 13 [Source:HGNC Symbol;Acc:HGNC:10057]
ENSG00000024048	-0.460793	-1.3763	5.71696	-3.96629	0.00260903	0.158043	-1.33591	UBR2	ubiquitin protein ligase E3 component n-recognin 2 [Source:HGNC Symbol;Acc:HGNC:21289]
ENSG00000065060	0.625712	1.54297	3.78193	3.95693	0.00264912	0.159807	-1.3504	UHRF1BP1	UHRF1 binding protein 1 [Source:HGNC Symbol;Acc:HGNC:21216]
ENSG00000180081	0.449667	1.36573	1.72798	3.95414	0.00266115	0.159807	-1.35471	NA	NA
ENSG00000087157	-1.08296	-2.11838	3.45005	-3.95395	0.002662	0.159807	-1.35501	PGS1	phosphatidylglycerophosphate synthase 1 [Source:HGNC Symbol;Acc:HGNC:30029]
ENSG00000065882	-0.60893	-1.52513	2.64515	-3.94628	0.00269544	0.160358	-1.36688	TBC1D1	TBC1 (tre-2/USP6, BUB2, cdc16) domain family, member 1 [Source:HGNC Symbol;Acc:HGNC:11578]
ENSG00000204282	-0.372365	-1.29447	1.90577	-3.9432	0.00270901	0.160358	-1.37165	TNRC6C-AS1	TNRC6C antisense RNA 1 [Source:HGNC Symbol;Acc:HGNC:44360]
ENSG00000108691	-4.4659	-22.0988	5.5626	-3.94151	0.00271651	0.160358	-1.37428	CCL2	chemokine (C-C motif) ligand 2 [Source:HGNC Symbol;Acc:HGNC:10618]
ENSG00000188313	-0.499781	-1.414	9.178	-3.94093	0.00271906	0.160358	-1.37517	PLSCR1	phospholipid scramblase 1 [Source:HGNC Symbol;Acc:HGNC:9092]
ENSG00000241764	0.566493	1.48092	2.6459	3.93921	0.00272672	0.160358	-1.37784	AC002467.7
ENSG00000126353	-1.29613	-2.45569	3.91799	-3.93881	0.00272849	0.160358	-1.37846	CCR7	chemokine (C-C motif) receptor 7 [Source:HGNC Symbol;Acc:HGNC:1608]
ENSG00000079277	-1.28423	-2.43552	6.11997	-3.93742	0.00273469	0.160358	-1.38061	MKNK1	MAP kinase interacting serine/threonine kinase 1 [Source:HGNC Symbol;Acc:HGNC:7110]
ENSG00000182156	1.32697	2.50874	2.64088	3.93621	0.00274008	0.160358	-1.38249	ENPP7	ectonucleotide pyrophosphatase/phosphodiesterase 7 [Source:HGNC Symbol;Acc:HGNC:23764]
ENSG00000204287	-3.52932	-11.546	9.01138	-3.93557	0.00274294	0.160358	-1.38348	HLA-DRA	major histocompatibility complex, class II, DR alpha [Source:HGNC Symbol;Acc:HGNC:4947]
ENSG00000125505	-0.966509	-1.95411	5.77571	-3.93034	0.00276644	0.160796	-1.39159	MBOAT7	membrane bound O-acyltransferase domain containing 7 [Source:HGNC Symbol;Acc:HGNC:15505]
ENSG00000173391	-2.71089	-6.54727	4.08849	-3.92616	0.00278538	0.160796	-1.39807	OLR1	oxidized low density lipoprotein (lectin-like) receptor 1 [Source:HGNC Symbol;Acc:HGNC:8133]
ENSG00000157514	-0.843276	-1.79412	8.65719	-3.92609	0.0027857	0.160796	-1.39818	TSC22D3	TSC22 domain family, member 3 [Source:HGNC Symbol;Acc:HGNC:3051]
ENSG00000152402	0.846067	1.79759	2.406	3.92529	0.00278933	0.160796	-1.39942	GUCY1A2	guanylate cyclase 1, soluble, alpha 2 [Source:HGNC Symbol;Acc:HGNC:4684]
ENSG00000130775	-2.26861	-4.8186	7.75942	-3.92505	0.00279041	0.160796	-1.39979	THEMIS2	thymocyte selection associated family member 2 [Source:HGNC Symbol;Acc:HGNC:16839]
ENSG00000223865	-1.92432	-3.79559	9.83299	-3.91241	0.00284862	0.163486	-1.41942	HLA-DPB1	major histocompatibility complex, class II, DP beta 1 [Source:HGNC Symbol;Acc:HGNC:4940]
ENSG00000119703	0.779533	1.71658	2.38338	3.91139	0.00285334	0.163486	-1.42099	ZC2HC1C	zinc finger, C2HC-type containing 1C [Source:HGNC Symbol;Acc:HGNC:20354]
ENSG00000152894	1.33185	2.51725	8.59093	3.90627	0.00287734	0.16405	-1.42895	PTPRK	protein tyrosine phosphatase, receptor type, K [Source:HGNC Symbol;Acc:HGNC:9674]
ENSG00000203666	1.45057	2.73316	3.78176	3.90577	0.00287969	0.16405	-1.42973	EFCAB2	EF-hand calcium binding domain 2 [Source:HGNC Symbol;Acc:HGNC:28166]
ENSG00000196968	0.922766	1.89575	4.61207	3.90408	0.00288766	0.16405	-1.43235	FUT11	fucosyltransferase 11 (alpha (1,3) fucosyltransferase) [Source:HGNC Symbol;Acc:HGNC:19233]
ENSG00000145687	0.78313	1.72086	4.62918	3.90006	0.0029067	0.164666	-1.4386	SSBP2	single-stranded DNA binding protein 2 [Source:HGNC Symbol;Acc:HGNC:15831]
ENSG00000272398	1.00483	2.00671	10.3984	3.89528	0.00292952	0.165493	-1.44604	CD24	CD24 molecule [Source:HGNC Symbol;Acc:HGNC:1645]
ENSG00000159840	-3.4061	-10.6008	7.33487	-3.88862	0.00296161	0.165699	-1.4564	ZYX	zyxin [Source:HGNC Symbol;Acc:HGNC:13200]
ENSG00000258227	-3.45283	-10.9498	5.06763	-3.88719	0.00296853	0.165699	-1.45862	CLEC5A	C-type lectin domain family 5, member A [Source:HGNC Symbol;Acc:HGNC:2054]
ENSG00000204592	-1.73108	-3.31976	10.0273	-3.88608	0.00297393	0.165699	-1.46034	HLA-E	major histocompatibility complex, class I, E [Source:HGNC Symbol;Acc:HGNC:4962]
ENSG00000077549	-1.13874	-2.20188	8.99838	-3.88604	0.00297415	0.165699	-1.46041	CAPZB	capping protein (actin filament) muscle Z-line, beta [Source:HGNC Symbol;Acc:HGNC:1491]
ENSG00000100503	-0.571341	-1.4859	3.2773	-3.886	0.00297435	0.165699	-1.46048	NIN	ninein (GSK3B interacting protein) [Source:HGNC Symbol;Acc:HGNC:14906]
ENSG00000171700	-1.15241	-2.22286	8.08152	-3.87314	0.00303764	0.168757	-1.4805	RGS19	regulator of G-protein signaling 19 [Source:HGNC Symbol;Acc:HGNC:13735]
ENSG00000206503	-0.830857	-1.77874	10.6866	-3.86686	0.00306909	0.169571	-1.49029	HLA-A	major histocompatibility complex, class I, A [Source:HGNC Symbol;Acc:HGNC:4931]
ENSG00000165966	2.69923	6.49456	4.53987	3.86485	0.00307922	0.169571	-1.49342	PDZRN4	PDZ domain containing ring finger 4 [Source:HGNC Symbol;Acc:HGNC:30552]
ENSG00000114948	0.899676	1.86565	2.67277	3.86355	0.00308578	0.169571	-1.49545	ADAM23	ADAM metallopeptidase domain 23 [Source:HGNC Symbol;Acc:HGNC:202]
ENSG00000260304	0.553984	1.46813	1.3156	3.8635	0.00308603	0.169571	-1.49552	RP11-388M20.6
ENSG00000187554	-1.74881	-3.36081	6.20081	-3.85268	0.00314129	0.172138	-1.5124	TLR5	toll-like receptor 5 [Source:HGNC Symbol;Acc:HGNC:11851]
ENSG00000095370	-1.08404	-2.11996	3.27049	-3.84579	0.00317699	0.173621	-1.52315	SH2D3C	SH2 domain containing 3C [Source:HGNC Symbol;Acc:HGNC:16884]
ENSG00000149177	-0.716989	-1.64375	3.18842	-3.8413	0.00320053	0.174077	-1.53017	PTPRJ	protein tyrosine phosphatase, receptor type, J [Source:HGNC Symbol;Acc:HGNC:9673]
ENSG00000136305	-1.24471	-2.3697	3.98542	-3.84043	0.00320509	0.174077	-1.53152	CIDEB	cell death-inducing DFFA-like effector b [Source:HGNC Symbol;Acc:HGNC:1977]
ENSG00000064225	-0.790824	-1.73006	2.77918	-3.83925	0.00321131	0.174077	-1.53336	ST3GAL6	ST3 beta-galactoside alpha-2,3-sialyltransferase 6 [Source:HGNC Symbol;Acc:HGNC:18080]
ENSG00000185650	-0.577169	-1.49192	5.68516	-3.83438	0.00323711	0.174809	-1.54097	ZFP36L1	ZFP36 ring finger protein-like 1 [Source:HGNC Symbol;Acc:HGNC:1107]
ENSG00000163513	-0.996296	-1.99487	5.14078	-3.83343	0.00324219	0.174809	-1.54247	TGFBR2	transforming growth factor, beta receptor II (70/80kDa) [Source:HGNC Symbol;Acc:HGNC:11773]
ENSG00000185862	-0.923511	-1.89673	9.38106	-3.82777	0.00327246	0.175969	-1.5513	EVI2B	ecotropic viral integration site 2B [Source:HGNC Symbol;Acc:HGNC:3500]
ENSG00000133193	1.01863	2.026	9.80116	3.82535	0.00328555	0.176063	-1.5551	FAM104A	family with sequence similarity 104, member A [Source:HGNC Symbol;Acc:HGNC:25918]
ENSG00000157214	1.40717	2.65216	3.98731	3.82409	0.00329236	0.176063	-1.55707	STEAP2	STEAP family member 2, metalloreductase [Source:HGNC Symbol;Acc:HGNC:17885]
ENSG00000059804	-1.10115	-2.14525	8.38757	-3.82131	0.00330742	0.176063	-1.56141	SLC2A3	solute carrier family 2 (facilitated glucose transporter), member 3 [Source:HGNC Symbol;Acc:HGNC:11007]
ENSG00000165996	2.08148	4.23242	6.45745	3.82063	0.00331114	0.176063	-1.56248	HACD1	3-hydroxyacyl-CoA dehydratase 1 [Source:HGNC Symbol;Acc:HGNC:9639]
ENSG00000131238	-0.582425	-1.49736	10.2161	-3.8189	0.00332059	0.176063	-1.56519	PPT1	palmitoyl-protein thioesterase 1 [Source:HGNC Symbol;Acc:HGNC:9325]
ENSG00000155926	-2.80674	-6.99704	7.23176	-3.81741	0.00332872	0.176063	-1.56751	SLA	Src-like-adaptor [Source:HGNC Symbol;Acc:HGNC:10902]
ENSG00000156239	1.16004	2.23464	3.28081	3.81567	0.00333825	0.176063	-1.57023	N6AMT1	N-6 adenine-specific DNA methyltransferase 1 (putative) [Source:HGNC Symbol;Acc:HGNC:16021]
ENSG00000113231	1.57707	2.98363	2.2392	3.81458	0.00334425	0.176063	-1.57194	PDE8B	phosphodiesterase 8B [Source:HGNC Symbol;Acc:HGNC:8794]
ENSG00000196505	-0.659909	-1.57998	2.81195	-3.81133	0.00336216	0.176441	-1.57702	GDAP2	ganglioside induced differentiation associated protein 2 [Source:HGNC Symbol;Acc:HGNC:18010]
ENSG00000104043	-1.76365	-3.39556	3.5649	-3.81011	0.00336896	0.176441	-1.57894	ATP8B4	ATPase, class I, type 8B, member 4 [Source:HGNC Symbol;Acc:HGNC:13536]
ENSG00000135048	-0.9065	-1.87449	4.58686	-3.80598	0.00339194	0.177183	-1.58541	TMEM2	transmembrane protein 2 [Source:HGNC Symbol;Acc:HGNC:11869]
ENSG00000162407	-1.34418	-2.53887	4.03825	-3.80313	0.00340786	0.177423	-1.58986	PPAP2B	phosphatidic acid phosphatase type 2B [Source:HGNC Symbol;Acc:HGNC:9229]
ENSG00000160255	-3.18104	-9.06959	6.79143	-3.80051	0.00342261	0.177423	-1.59397	ITGB2	integrin, beta 2 (complement component 3 receptor 3 and 4 subunit) [Source:HGNC Symbol;Acc:HGNC:6155]
ENSG00000205423	-0.758589	-1.69183	8.11917	-3.80044	0.003423	0.177423	-1.59407	CNEP1R1	CTD nuclear envelope phosphatase 1 regulatory subunit 1 [Source:HGNC Symbol;Acc:HGNC:26759]
ENSG00000078018	1.01181	2.01644	3.98145	3.79101	0.00347662	0.17894	-1.60886	MAP2	microtubule-associated protein 2 [Source:HGNC Symbol;Acc:HGNC:6839]
ENSG00000095015	-0.711441	-1.63744	4.02762	-3.79051	0.0034795	0.17894	-1.60964	MAP3K1	mitogen-activated protein kinase kinase kinase 1, E3 ubiquitin protein ligase [Source:HGNC Symbol;Acc:HGNC:6848]
ENSG00000165071	-1.44813	-2.72855	7.92881	-3.79023	0.0034811	0.17894	-1.61008	TMEM71	transmembrane protein 71 [Source:HGNC Symbol;Acc:HGNC:26572]
ENSG00000129538	-5.10705	-34.4648	7.36	-3.78827	0.00349234	0.17894	-1.61315	RNASE1	ribonuclease, RNase A family, 1 (pancreatic) [Source:HGNC Symbol;Acc:HGNC:10044]
ENSG00000107242	2.31589	4.97913	4.52707	3.78746	0.00349703	0.17894	-1.61442	PIP5K1B	phosphatidylinositol-4-phosphate 5-kinase, type I, beta [Source:HGNC Symbol;Acc:HGNC:8995]
ENSG00000127507	-1.08112	-2.11568	6.99523	-3.78251	0.00352572	0.17894	-1.62219	ADGRE2	adhesion G protein-coupled receptor E2 [Source:HGNC Symbol;Acc:HGNC:3337]
ENSG00000072786	-1.79195	-3.46282	6.409	-3.78045	0.00353769	0.17894	-1.62542	STK10	serine/threonine kinase 10 [Source:HGNC Symbol;Acc:HGNC:11388]
ENSG00000177885	-1.44408	-2.72088	7.84586	-3.77991	0.00354082	0.17894	-1.62626	GRB2	growth factor receptor-bound protein 2 [Source:HGNC Symbol;Acc:HGNC:4566]
ENSG00000095637	0.93321	1.90952	2.79612	3.77964	0.0035424	0.17894	-1.62668	SORBS1	sorbin and SH3 domain containing 1 [Source:HGNC Symbol;Acc:HGNC:14565]
ENSG00000082074	-1.77457	-3.42137	5.67792	-3.77835	0.00354996	0.17894	-1.62871	FYB	FYN binding protein [Source:HGNC Symbol;Acc:HGNC:4036]
ENSG00000183486	-2.35408	-5.11268	6.8665	-3.77832	0.00355015	0.17894	-1.62876	MX2	MX dynamin-like GTPase 2 [Source:HGNC Symbol;Acc:HGNC:7533]
ENSG00000139998	0.7128	1.63898	2.38743	3.77423	0.00357418	0.179701	-1.63518	RAB15	RAB15, member RAS oncogene family [Source:HGNC Symbol;Acc:HGNC:20150]
ENSG00000008516	-1.37072	-2.586	4.95668	-3.77181	0.00358848	0.17997	-1.63898	MMP25	matrix metallopeptidase 25 [Source:HGNC Symbol;Acc:HGNC:14246]
ENSG00000130150	-0.873987	-1.83272	5.57696	-3.76854	0.0036079	0.180494	-1.64411	MOSPD2	motile sperm domain containing 2 [Source:HGNC Symbol;Acc:HGNC:28381]
ENSG00000143369	-1.89	-3.70634	4.29777	-3.76592	0.00362358	0.180828	-1.64823	ECM1	extracellular matrix protein 1 [Source:HGNC Symbol;Acc:HGNC:3153]
ENSG00000064763	-0.623807	-1.54094	2.67659	-3.761	0.00365311	0.181851	-1.65595	FAR2	fatty acyl CoA reductase 2 [Source:HGNC Symbol;Acc:HGNC:25531]
ENSG00000105835	-0.857964	-1.81248	10.6509	-3.75809	0.00367071	0.182276	-1.66053	NAMPT	nicotinamide phosphoribosyltransferase [Source:HGNC Symbol;Acc:HGNC:30092]
ENSG00000186446	0.461621	1.37709	2.21092	3.75577	0.00368479	0.182524	-1.66417	ZNF501	zinc finger protein 501 [Source:HGNC Symbol;Acc:HGNC:23717]
ENSG00000166987	-1.03583	-2.05029	5.80441	-3.75234	0.00370574	0.182639	-1.66956	MBD6	methyl-CpG binding domain protein 6 [Source:HGNC Symbol;Acc:HGNC:20445]
ENSG00000141480	-3.68003	-12.8174	6.09018	-3.7518	0.00370909	0.182639	-1.67042	ARRB2	arrestin, beta 2 [Source:HGNC Symbol;Acc:HGNC:712]
ENSG00000134775	0.913406	1.88349	8.15667	3.75094	0.00371436	0.182639	-1.67177	FHOD3	formin homology 2 domain containing 3 [Source:HGNC Symbol;Acc:HGNC:26178]
ENSG00000108688	-0.789087	-1.72798	2.51058	-3.74937	0.00372398	0.182666	-1.67423	CCL7	chemokine (C-C motif) ligand 7 [Source:HGNC Symbol;Acc:HGNC:10634]
ENSG00000133985	0.689834	1.6131	2.4663	3.74335	0.00376127	0.184046	-1.68371	TTC9	tetratricopeptide repeat domain 9 [Source:HGNC Symbol;Acc:HGNC:20267]
ENSG00000079101	0.489062	1.40353	1.35678	3.7366	0.0038035	0.18451	-1.69433	CLUL1	clusterin-like 1 (retinal) [Source:HGNC Symbol;Acc:HGNC:2096]
ENSG00000204179	0.983518	1.97728	2.29604	3.73569	0.00380925	0.18451	-1.69576	PTPN20	protein tyrosine phosphatase, non-receptor type 20 [Source:HGNC Symbol;Acc:HGNC:23423]
ENSG00000177324	1.06971	2.099	3.24727	3.73567	0.00380933	0.18451	-1.69578	BEND2	BEN domain containing 2 [Source:HGNC Symbol;Acc:HGNC:28509]
ENSG00000093072	-2.705	-6.5206	7.93857	-3.7345	0.00381672	0.18451	-1.69763	CECR1	cat eye syndrome chromosome region, candidate 1 [Source:HGNC Symbol;Acc:HGNC:1839]
ENSG00000146828	-0.435773	-1.35264	2.25013	-3.73362	0.00382231	0.18451	-1.69902	SLC12A9	solute carrier family 12, member 9 [Source:HGNC Symbol;Acc:HGNC:17435]
ENSG00000089327	-3.3152	-9.95346	4.84924	-3.73306	0.00382581	0.18451	-1.69989	FXYD5	FXYD domain containing ion transport regulator 5 [Source:HGNC Symbol;Acc:HGNC:4029]
ENSG00000116874	0.555012	1.46918	3.68728	3.73155	0.00383543	0.184532	-1.70228	WARS2	tryptophanyl tRNA synthetase 2, mitochondrial [Source:HGNC Symbol;Acc:HGNC:12730]
ENSG00000171604	-1.09692	-2.13897	6.18421	-3.726	0.00387083	0.185688	-1.71102	CXXC5	CXXC finger protein 5 [Source:HGNC Symbol;Acc:HGNC:26943]
ENSG00000156675	-0.856646	-1.81082	6.67527	-3.72489	0.00387792	0.185688	-1.71276	RAB11FIP1	RAB11 family interacting protein 1 (class I) [Source:HGNC Symbol;Acc:HGNC:30265]
ENSG00000175029	1.08549	2.12209	7.22094	3.72066	0.00390517	0.186548	-1.71942	CTBP2	C-terminal binding protein 2 [Source:HGNC Symbol;Acc:HGNC:2495]
ENSG00000137877	-0.491187	-1.4056	1.69178	-3.71537	0.00393958	0.187746	-1.72776	SPTBN5	spectrin, beta, non-erythrocytic 5 [Source:HGNC Symbol;Acc:HGNC:15680]
ENSG00000100079	-1.76827	-3.40646	3.65559	-3.70932	0.00397929	0.188678	-1.7373	LGALS2	lectin, galactoside-binding, soluble, 2 [Source:HGNC Symbol;Acc:HGNC:6562]
ENSG00000163568	-1.13173	-2.19122	4.68013	-3.70886	0.00398231	0.188678	-1.73802	AIM2	absent in melanoma 2 [Source:HGNC Symbol;Acc:HGNC:357]
ENSG00000056277	2.41157	5.32055	3.54368	3.70811	0.00398728	0.188678	-1.73921	ZNF280C	zinc finger protein 280C [Source:HGNC Symbol;Acc:HGNC:25955]
ENSG00000009790	-0.561139	-1.47543	3.99316	-3.70549	0.00400465	0.189055	-1.74334	TRAF3IP3	TRAF3 interacting protein 3 [Source:HGNC Symbol;Acc:HGNC:30766]
ENSG00000103381	-1.01954	-2.02728	7.14902	-3.70137	0.00403211	0.189906	-1.74985	CPPED1	calcineurin-like phosphoesterase domain containing 1 [Source:HGNC Symbol;Acc:HGNC:25632]
ENSG00000104723	1.16637	2.24446	4.67037	3.69691	0.00406204	0.190869	-1.75688	TUSC3	tumor suppressor candidate 3 [Source:HGNC Symbol;Acc:HGNC:30242]
ENSG00000028137	-1.89822	-3.72754	8.28314	-3.69534	0.0040726	0.190919	-1.75935	TNFRSF1B	tumor necrosis factor receptor superfamily, member 1B [Source:HGNC Symbol;Acc:HGNC:11917]
ENSG00000152213	-0.563504	-1.47785	1.74772	-3.69199	0.00409535	0.191481	-1.76465	ARL11	ADP-ribosylation factor-like 11 [Source:HGNC Symbol;Acc:HGNC:24046]
ENSG00000100034	-0.678104	-1.60004	3.52349	-3.68731	0.00412723	0.191481	-1.77202	PPM1F	protein phosphatase, Mg2+/Mn2+ dependent, 1F [Source:HGNC Symbol;Acc:HGNC:19388]
ENSG00000144061	0.463182	1.37858	2.24584	3.6873	0.00412731	0.191481	-1.77204	NPHP1	nephronophthisis 1 (juvenile) [Source:HGNC Symbol;Acc:HGNC:7905]
ENSG00000151651	-0.814182	-1.7583	2.80238	-3.68708	0.00412881	0.191481	-1.77239	ADAM8	ADAM metallopeptidase domain 8 [Source:HGNC Symbol;Acc:HGNC:215]
ENSG00000163565	-1.01905	-2.02658	9.09079	-3.68487	0.00414404	0.191481	-1.77589	IFI16	interferon, gamma-inducible protein 16 [Source:HGNC Symbol;Acc:HGNC:5395]
ENSG00000182621	0.586551	1.50165	2.51818	3.68462	0.00414575	0.191481	-1.77628	PLCB1	phospholipase C, beta 1 (phosphoinositide-specific) [Source:HGNC Symbol;Acc:HGNC:15917]
ENSG00000170745	0.45974	1.37529	2.8452	3.68382	0.00415124	0.191481	-1.77754	KCNS3	potassium voltage-gated channel, modifier subfamily S, member 3 [Source:HGNC Symbol;Acc:HGNC:6302]
ENSG00000198390	0.468385	1.38356	1.58004	3.68065	0.00417316	0.191992	-1.78255	KRTAP13-1	keratin associated protein 13-1 [Source:HGNC Symbol;Acc:HGNC:18924]
ENSG00000138758	1.58653	3.00325	4.73042	3.67914	0.0041836	0.191992	-1.78493	2011-09-01	septin 11 [Source:HGNC Symbol;Acc:HGNC:25589]
ENSG00000120647	0.727192	1.65541	2.20752	3.67809	0.00419097	0.191992	-1.7866	CCDC77	coiled-coil domain containing 77 [Source:HGNC Symbol;Acc:HGNC:28203]
ENSG00000066294	-0.79383	-1.73367	2.15718	-3.67615	0.00420444	0.192004	-1.78965	CD84	CD84 molecule [Source:HGNC Symbol;Acc:HGNC:1704]
ENSG00000178562	-0.582114	-1.49704	1.96154	-3.67488	0.00421332	0.192004	-1.79166	CD28	CD28 molecule [Source:HGNC Symbol;Acc:HGNC:1653]
ENSG00000186297	0.459759	1.37531	1.46236	3.67395	0.00421986	0.192004	-1.79314	GABRA5	gamma-aminobutyric acid (GABA) A receptor, alpha 5 [Source:HGNC Symbol;Acc:HGNC:4079]
ENSG00000127084	-1.0548	-2.07742	3.71996	-3.67123	0.00423895	0.19205	-1.79743	FGD3	FYVE, RhoGEF and PH domain containing 3 [Source:HGNC Symbol;Acc:HGNC:16027]
ENSG00000136634	-2.05677	-4.16053	2.94075	-3.67081	0.00424191	0.19205	-1.79809	IL10	interleukin 10 [Source:HGNC Symbol;Acc:HGNC:5962]
ENSG00000127528	-1.78233	-3.43982	7.58668	-3.66974	0.00424952	0.19205	-1.7998	KLF2	Kruppel-like factor 2 [Source:HGNC Symbol;Acc:HGNC:6347]
ENSG00000130348	0.691064	1.61447	3.48524	3.66481	0.00428449	0.193196	-1.80759	QRSL1	glutaminyl-tRNA synthase (glutamine-hydrolyzing)-like 1 [Source:HGNC Symbol;Acc:HGNC:21020]
ENSG00000197405	-1.70943	-3.27031	9.89226	-3.66307	0.00429691	0.193268	-1.81035	C5AR1	complement component 5a receptor 1 [Source:HGNC Symbol;Acc:HGNC:1338]
ENSG00000173947	0.588084	1.50325	2.11322	3.66189	0.00430531	0.193268	-1.8122	PIFO	primary cilia formation [Source:HGNC Symbol;Acc:HGNC:27009]
ENSG00000100345	-1.60617	-3.04443	6.71409	-3.65679	0.00434196	0.194479	-1.82027	MYH9	myosin, heavy chain 9, non-muscle [Source:HGNC Symbol;Acc:HGNC:7579]
ENSG00000196586	0.528738	1.44267	3.80836	3.64949	0.00439506	0.19642	-1.83183	MYO6	myosin VI [Source:HGNC Symbol;Acc:HGNC:7605]
ENSG00000229847	0.887719	1.85025	3.77834	3.6428	0.00444425	0.197879	-1.84241	EMX2OS	EMX2 opposite strand/antisense RNA [Source:HGNC Symbol;Acc:HGNC:18511]
ENSG00000137267	1.48025	2.78997	9.75719	3.64238	0.00444738	0.197879	-1.84308	TUBB2A	tubulin, beta 2A class IIa [Source:HGNC Symbol;Acc:HGNC:12412]
ENSG00000103490	-2.10687	-4.30755	7.44708	-3.64032	0.00446267	0.198121	-1.84635	PYCARD	PYD and CARD domain containing [Source:HGNC Symbol;Acc:HGNC:16608]
ENSG00000114491	0.642827	1.56139	3.91432	3.63699	0.00448751	0.198184	-1.85163	UMPS	uridine monophosphate synthetase [Source:HGNC Symbol;Acc:HGNC:12563]
ENSG00000105397	-1.49165	-2.81211	6.04239	-3.63653	0.00449094	0.198184	-1.85235	TYK2	tyrosine kinase 2 [Source:HGNC Symbol;Acc:HGNC:12440]
ENSG00000180998	1.24275	2.36649	2.30048	3.63616	0.00449366	0.198184	-1.85293	GPR137C	G protein-coupled receptor 137C [Source:HGNC Symbol;Acc:HGNC:25445]
ENSG00000173875	0.792072	1.73156	6.35094	3.63202	0.0045248	0.19895	-1.8595	ZNF791	zinc finger protein 791 [Source:HGNC Symbol;Acc:HGNC:26895]
ENSG00000175175	1.03575	2.05018	2.31217	3.63122	0.0045308	0.19895	-1.86076	PPM1E	protein phosphatase, Mg2+/Mn2+ dependent, 1E [Source:HGNC Symbol;Acc:HGNC:19322]
ENSG00000112685	1.05952	2.08424	5.05919	3.62576	0.00457227	0.200333	-1.86943	EXOC2	exocyst complex component 2 [Source:HGNC Symbol;Acc:HGNC:24968]
ENSG00000187474	-3.55905	-11.7863	4.81183	-3.62361	0.00458864	0.200613	-1.87282	FPR3	formyl peptide receptor 3 [Source:HGNC Symbol;Acc:HGNC:3828]
ENSG00000163171	-0.856971	-1.81123	6.98158	-3.62039	0.00461336	0.200902	-1.87793	CDC42EP3	CDC42 effector protein (Rho GTPase binding) 3 [Source:HGNC Symbol;Acc:HGNC:16943]
ENSG00000182511	-1.98348	-3.95445	3.1067	-3.62015	0.00461523	0.200902	-1.87832	FES	FES proto-oncogene, tyrosine kinase [Source:HGNC Symbol;Acc:HGNC:3657]
ENSG00000062282	-1.40351	-2.64545	5.6443	-3.61677	0.0046413	0.201032	-1.88368	DGAT2	diacylglycerol O-acyltransferase 2 [Source:HGNC Symbol;Acc:HGNC:16940]
AFFX-M27830_3_at	0.783011	1.72072	1.61427	3.61662	0.00464245	0.201032	-1.88391	NA	NA
ENSG00000170370	1.30185	2.46545	4.60649	3.61143	0.00468283	0.201032	-1.89215	EMX2	empty spiracles homeobox 2 [Source:HGNC Symbol;Acc:HGNC:3341]
ENSG00000167978	-0.818952	-1.76412	2.84776	-3.61119	0.00468471	0.201032	-1.89253	SRRM2	serine/arginine repetitive matrix 2 [Source:HGNC Symbol;Acc:HGNC:16639]
ENSG00000119326	1.05659	2.08001	9.57953	3.61002	0.00469387	0.201032	-1.89439	CTNNAL1	catenin (cadherin-associated protein), alpha-like 1 [Source:HGNC Symbol;Acc:HGNC:2512]
ENSG00000128513	1.06716	2.0953	6.51539	3.60754	0.0047133	0.201032	-1.89832	POT1	protection of telomeres 1 [Source:HGNC Symbol;Acc:HGNC:17284]
ENSG00000183283	-0.427909	-1.34528	6.8088	-3.60722	0.00471584	0.201032	-1.89883	DAZAP2	DAZ associated protein 2 [Source:HGNC Symbol;Acc:HGNC:2684]
ENSG00000021488	0.504008	1.41815	1.42886	3.6068	0.00471917	0.201032	-1.8995	SLC7A9	solute carrier family 7 (amino acid transporter light chain, bo,+ system), member 9 [Source:HGNC Symbol;Acc:HGNC:11067]
ENSG00000142669	-2.81592	-7.04167	9.03054	-3.60667	0.00472015	0.201032	-1.8997	SH3BGRL3	SH3 domain binding glutamate-rich protein like 3 [Source:HGNC Symbol;Acc:HGNC:15568]
ENSG00000275395	-0.920435	-1.89269	2.85876	-3.60551	0.0047293	0.201032	-1.90154	FCGBP	Fc fragment of IgG binding protein [Source:HGNC Symbol;Acc:HGNC:13572]
ENSG00000226806	0.522736	1.43668	1.69487	3.60485	0.00473452	0.201032	-1.90259	AC011893.3
ENSG00000165511	0.659815	1.57988	2.59706	3.60424	0.00473935	0.201032	-1.90356	C10orf25	chromosome 10 open reading frame 25 [Source:HGNC Symbol;Acc:HGNC:23509]
ENSG00000186350	-1.60636	-3.04484	6.38956	-3.60313	0.00474816	0.201032	-1.90533	RXRA	retinoid X receptor, alpha [Source:HGNC Symbol;Acc:HGNC:10477]
ENSG00000121211	1.6136	3.06014	2.35922	3.60027	0.00477085	0.201112	-1.90986	MND1	meiotic nuclear divisions 1 homolog (S. cerevisiae) [Source:HGNC Symbol;Acc:HGNC:24839]
ENSG00000023892	-1.77163	-3.4144	4.91061	-3.59971	0.00477536	0.201112	-1.91076	DEF6	differentially expressed in FDCP 6 homolog (mouse) [Source:HGNC Symbol;Acc:HGNC:2760]
ENSG00000006453	1.01971	2.02751	2.52365	3.59854	0.00478469	0.201112	-1.91262	BAIAP2L1	BAI1-associated protein 2-like 1 [Source:HGNC Symbol;Acc:HGNC:21649]
ENSG00000105383	-2.87545	-7.33832	4.8569	-3.59671	0.00479935	0.201112	-1.91553	CD33	CD33 molecule [Source:HGNC Symbol;Acc:HGNC:1659]
ENSG00000178343	1.29676	2.45676	2.8001	3.59662	0.00480004	0.201112	-1.91566	SHISA3	shisa family member 3 [Source:HGNC Symbol;Acc:HGNC:25159]
ENSG00000170464	0.543892	1.4579	2.15111	3.59426	0.00481899	0.201175	-1.91941	DNAJC18	DnaJ (Hsp40) homolog, subfamily C, member 18 [Source:HGNC Symbol;Acc:HGNC:28429]
ENSG00000265972	-1.9915	-3.9765	9.02585	-3.59363	0.00482404	0.201175	-1.92041	TXNIP	thioredoxin interacting protein [Source:HGNC Symbol;Acc:HGNC:16952]
ENSG00000112763	-0.902275	-1.86901	4.95125	-3.59212	0.00483623	0.201175	-1.92281	BTN2A1	butyrophilin, subfamily 2, member A1 [Source:HGNC Symbol;Acc:HGNC:1136]
ENSG00000113946	0.590165	1.50542	1.58476	3.5911	0.00484452	0.201175	-1.92444	CLDN16	claudin 16 [Source:HGNC Symbol;Acc:HGNC:2037]
ENSG00000188906	-1.23731	-2.35759	7.90244	-3.59023	0.00485157	0.201175	-1.92582	LRRK2	leucine-rich repeat kinase 2 [Source:HGNC Symbol;Acc:HGNC:18618]
ENSG00000164647	1.59992	3.03126	8.48984	3.58515	0.00489287	0.20247	-1.93388	STEAP1	six transmembrane epithelial antigen of the prostate 1 [Source:HGNC Symbol;Acc:HGNC:11378]
ENSG00000183696	-2.3878	-5.23358	5.52081	-3.58212	0.00491777	0.202989	-1.93871	UPP1	uridine phosphorylase 1 [Source:HGNC Symbol;Acc:HGNC:12576]
ENSG00000129667	-1.56268	-2.95402	6.03591	-3.58117	0.00492559	0.202989	-1.94022	RHBDF2	rhomboid 5 homolog 2 (Drosophila) [Source:HGNC Symbol;Acc:HGNC:20788]
ENSG00000115844	0.49142	1.40583	1.87767	3.57873	0.00494565	0.203399	-1.94408	DLX2	distal-less homeobox 2 [Source:HGNC Symbol;Acc:HGNC:2915]
ENSG00000169851	0.694864	1.61873	1.77258	3.56567	0.00505491	0.206931	-1.96486	PCDH7	protocadherin 7 [Source:HGNC Symbol;Acc:HGNC:8659]
ENSG00000203706	0.501373	1.41556	1.90372	3.56488	0.0050616	0.206931	-1.96612	SERTAD4-AS1	SERTAD4 antisense RNA 1 [Source:HGNC Symbol;Acc:HGNC:32019]
ENSG00000152291	-0.633813	-1.55166	6.39978	-3.56478	0.0050624	0.206931	-1.96627	TGOLN2	trans-golgi network protein 2 [Source:HGNC Symbol;Acc:HGNC:15450]
ENSG00000112208	1.09145	2.13088	4.13818	3.56148	0.00509049	0.207575	-1.97154	BAG2	BCL2-associated athanogene 2 [Source:HGNC Symbol;Acc:HGNC:938]
ENSG00000178105	0.910937	1.88027	6.69981	3.55987	0.00510424	0.207575	-1.9741	DDX10	DEAD (Asp-Glu-Ala-Asp) box polypeptide 10 [Source:HGNC Symbol;Acc:HGNC:2735]
ENSG00000142405	-0.782101	-1.71963	4.93429	-3.55775	0.00512237	0.207575	-1.97747	NLRP12	NLR family, pyrin domain containing 12 [Source:HGNC Symbol;Acc:HGNC:22938]
ENSG00000154451	-1.4305	-2.6954	7.66073	-3.55743	0.00512511	0.207575	-1.97798	GBP5	guanylate binding protein 5 [Source:HGNC Symbol;Acc:HGNC:19895]
ENSG00000142227	-2.96468	-7.80653	8.72882	-3.55628	0.00513498	0.207575	-1.97981	EMP3	epithelial membrane protein 3 [Source:HGNC Symbol;Acc:HGNC:3335]
ENSG00000233429	-1.02125	-2.02968	2.91226	-3.55518	0.00514448	0.207575	-1.98157	HOTAIRM1	HOXA transcript antisense RNA, myeloid-specific 1 [Source:HGNC Symbol;Acc:HGNC:37117]
ENSG00000064012	-0.613711	-1.53019	3.39872	-3.55449	0.0051504	0.207575	-1.98266	CASP8	caspase 8, apoptosis-related cysteine peptidase [Source:HGNC Symbol;Acc:HGNC:1509]
ENSG00000158109	-0.551966	-1.46608	6.59799	-3.55215	0.00517057	0.207971	-1.98638	TPRG1L	tumor protein p63 regulated 1-like [Source:HGNC Symbol;Acc:HGNC:27007]
ENSG00000150760	0.535534	1.44948	2.45156	3.55042	0.00518563	0.208132	-1.98914	DOCK1	dedicator of cytokinesis 1 [Source:HGNC Symbol;Acc:HGNC:2987]
ENSG00000163534	-0.537202	-1.45116	2.19964	-3.54931	0.00519528	0.208132	-1.99091	FCRL1	Fc receptor-like 1 [Source:HGNC Symbol;Acc:HGNC:18509]
ENSG00000134569	2.38166	5.21137	4.08406	3.54775	0.00520888	0.208247	-1.9934	LRP4	low density lipoprotein receptor-related protein 4 [Source:HGNC Symbol;Acc:HGNC:6696]
ENSG00000177707	1.35989	2.56665	2.83511	3.54462	0.00523623	0.208247	-1.99838	PVRL3	poliovirus receptor-related 3 [Source:HGNC Symbol;Acc:HGNC:17664]
ENSG00000251322	0.516818	1.4308	1.50923	3.54456	0.00523678	0.208247	-1.99848	SHANK3	SH3 and multiple ankyrin repeat domains 3 [Source:HGNC Symbol;Acc:HGNC:14294]
ENSG00000171017	0.783975	1.72187	2.25199	3.54424	0.00523957	0.208247	-1.99899	LRRC8E	leucine rich repeat containing 8 family, member E [Source:HGNC Symbol;Acc:HGNC:26272]
ENSG00000137727	0.857984	1.8125	3.22528	3.54094	0.00526862	0.208988	-2.00424	ARHGAP20	Rho GTPase activating protein 20 [Source:HGNC Symbol;Acc:HGNC:18357]
ENSG00000198814	-1.2866	-2.43953	5.23994	-3.53797	0.00529491	0.209618	-2.00898	GK	glycerol kinase [Source:HGNC Symbol;Acc:HGNC:4289]
ENSG00000163823	-2.20916	-4.62407	8.03839	-3.53396	0.00533059	0.210136	-2.01536	CCR1	chemokine (C-C motif) receptor 1 [Source:HGNC Symbol;Acc:HGNC:1602]
ENSG00000173372	-3.76908	-13.6334	5.57671	-3.53305	0.00533871	0.210136	-2.01681	C1QA	complement component 1, q subcomponent, A chain [Source:HGNC Symbol;Acc:HGNC:1241]
ENSG00000223522	0.414873	1.33318	1.43808	3.53298	0.00533934	0.210136	-2.01692	AC093690.1
ENSG00000133805	-0.577094	-1.49184	4.04335	-3.52905	0.0053747	0.210971	-2.0232	AMPD3	adenosine monophosphate deaminase 3 [Source:HGNC Symbol;Acc:HGNC:470]
ENSG00000116704	0.982402	1.97575	6.70848	3.52706	0.00539269	0.210971	-2.02637	SLC35D1	solute carrier family 35 (UDP-GlcA/UDP-GalNAc transporter), member D1 [Source:HGNC Symbol;Acc:HGNC:20800]
ENSG00000105501	-1.38665	-2.61471	7.34212	-3.52677	0.00539531	0.210971	-2.02684	SIGLEC5	sialic acid binding Ig-like lectin 5 [Source:HGNC Symbol;Acc:HGNC:10874]
ENSG00000154889	-0.756104	-1.68892	6.45642	-3.52597	0.00540253	0.210971	-2.02811	MPPE1	metallophosphoesterase 1 [Source:HGNC Symbol;Acc:HGNC:15988]
ENSG00000185215	-0.871293	-1.8293	3.26146	-3.52385	0.00542178	0.211313	-2.03149	TNFAIP2	tumor necrosis factor, alpha-induced protein 2 [Source:HGNC Symbol;Acc:HGNC:11895]
ENSG00000267174	-0.76743	-1.70223	3.16862	-3.52047	0.0054526	0.21195	-2.03688	CTC-510F12.4
ENSG00000219410	0.483663	1.39829	2.10954	3.51975	0.00545919	0.21195	-2.03803	RP4-761J14.8
ENSG00000078177	1.11138	2.16052	4.25278	3.51761	0.0054788	0.211993	-2.04144	N4BP2	NEDD4 binding protein 2 [Source:HGNC Symbol;Acc:HGNC:29851]
ENSG00000075884	-0.749907	-1.68168	2.74355	-3.51619	0.0054919	0.211993	-2.04371	ARHGAP15	Rho GTPase activating protein 15 [Source:HGNC Symbol;Acc:HGNC:21030]
ENSG00000075240	-0.813626	-1.75762	3.79586	-3.51487	0.00550405	0.211993	-2.04581	GRAMD4	GRAM domain containing 4 [Source:HGNC Symbol;Acc:HGNC:29113]
ENSG00000204642	-1.40265	-2.64387	6.11966	-3.51432	0.0055092	0.211993	-2.0467	HLA-F	major histocompatibility complex, class I, F [Source:HGNC Symbol;Acc:HGNC:4963]
ENSG00000107779	0.825955	1.77271	2.41373	3.51355	0.00551629	0.211993	-2.04792	BMPR1A	bone morphogenetic protein receptor, type IA [Source:HGNC Symbol;Acc:HGNC:1076]
ENSG00000070190	-0.960373	-1.94581	4.92101	-3.51199	0.00553078	0.211993	-2.05042	DAPP1	dual adaptor of phosphotyrosine and 3-phosphoinositides [Source:HGNC Symbol;Acc:HGNC:16500]
ENSG00000274536	-1.08241	-2.11756	4.52482	-3.50923	0.00555641	0.211993	-2.05481	RP6-159A1.4
ENSG00000165025	-1.77712	-3.4274	6.15245	-3.5081	0.00556702	0.211993	-2.05662	SYK	spleen tyrosine kinase [Source:HGNC Symbol;Acc:HGNC:11491]
ENSG00000182504	0.626385	1.54369	2.44948	3.50743	0.00557322	0.211993	-2.05768	CEP97	centrosomal protein 97kDa [Source:HGNC Symbol;Acc:HGNC:26244]
ENSG00000074964	-1.33575	-2.52406	4.8742	-3.50739	0.00557366	0.211993	-2.05776	ARHGEF10L	Rho guanine nucleotide exchange factor (GEF) 10-like [Source:HGNC Symbol;Acc:HGNC:25540]
ENSG00000159147	0.54347	1.45747	6.82962	3.50711	0.00557626	0.211993	-2.0582	DONSON	downstream neighbor of SON [Source:HGNC Symbol;Acc:HGNC:2993]
ENSG00000198915	0.580234	1.49509	2.40956	3.50259	0.00561875	0.213139	-2.06542	RASGEF1A	RasGEF domain family, member 1A [Source:HGNC Symbol;Acc:HGNC:24246]
ENSG00000163069	0.8608	1.81605	5.63059	3.50165	0.00562762	0.213139	-2.06692	SGCB	sarcoglycan, beta (43kDa dystrophin-associated glycoprotein) [Source:HGNC Symbol;Acc:HGNC:10806]
ENSG00000111832	0.676596	1.59836	3.03154	3.49658	0.00567574	0.213929	-2.07501	RWDD1	RWD domain containing 1 [Source:HGNC Symbol;Acc:HGNC:20993]
ENSG00000145569	-0.872229	-1.83049	3.46133	-3.49637	0.00567779	0.213929	-2.07536	FAM105A	family with sequence similarity 105, member A [Source:HGNC Symbol;Acc:HGNC:25629]
ENSG00000198612	0.794542	1.73453	6.33497	3.49461	0.0056946	0.213929	-2.07817	COPS8	COP9 signalosome subunit 8 [Source:HGNC Symbol;Acc:HGNC:24335]
ENSG00000133800	-3.23211	-9.39643	6.44379	-3.49357	0.00570451	0.213929	-2.07982	LYVE1	lymphatic vessel endothelial hyaluronan receptor 1 [Source:HGNC Symbol;Acc:HGNC:14687]
ENSG00000088179	1.38554	2.61269	4.12447	3.49195	0.00572005	0.213929	-2.08241	PTPN4	protein tyrosine phosphatase, non-receptor type 4 (megakaryocyte) [Source:HGNC Symbol;Acc:HGNC:9656]
ENSG00000168152	0.483545	1.39818	2.48589	3.49091	0.00573007	0.213929	-2.08407	THAP9	THAP domain containing 9 [Source:HGNC Symbol;Acc:HGNC:23192]
ENSG00000213406	0.627204	1.54457	3.63685	3.49069	0.00573221	0.213929	-2.08442	ANXA2P1	annexin A2 pseudogene 1 [Source:HGNC Symbol;Acc:HGNC:538]
ENSG00000003096	1.25327	2.38381	2.65113	3.48956	0.00574311	0.213929	-2.08623	KLHL13	kelch-like family member 13 [Source:HGNC Symbol;Acc:HGNC:22931]
ENSG00000101349	1.65564	3.15062	4.66877	3.48773	0.00576077	0.213929	-2.08915	PAK7	p21 protein (Cdc42/Rac)-activated kinase 7 [Source:HGNC Symbol;Acc:HGNC:15916]
ENSG00000064989	1.02672	2.03738	2.12458	3.48704	0.00576751	0.213929	-2.09026	CALCRL	calcitonin receptor-like [Source:HGNC Symbol;Acc:HGNC:16709]
ENSG00000173404	1.78839	3.45429	2.62502	3.48647	0.00577296	0.213929	-2.09116	INSM1	insulinoma-associated 1 [Source:HGNC Symbol;Acc:HGNC:6090]
ENSG00000162817	1.83428	3.56593	5.77442	3.48615	0.00577611	0.213929	-2.09168	C1orf115	chromosome 1 open reading frame 115 [Source:HGNC Symbol;Acc:HGNC:25873]
ENSG00000274245	-1.09317	-2.13343	2.44591	-3.4835	0.00580186	0.214488	-2.09591	RP11-357P18.2
ENSG00000198797	1.29234	2.44925	2.18272	3.48183	0.00581819	0.214697	-2.09858	BRINP2	bone morphogenetic protein/retinoic acid inducible neural-specific 2 [Source:HGNC Symbol;Acc:HGNC:13746]
ENSG00000116191	0.938355	1.91634	4.1768	3.47951	0.00584091	0.21514	-2.10228	RALGPS2	Ral GEF with PH domain and SH3 binding motif 2 [Source:HGNC Symbol;Acc:HGNC:30279]
ENSG00000176438	-0.62643	-1.54374	3.32511	-3.47723	0.00586339	0.215546	-2.10593	SYNE3	spectrin repeat containing, nuclear envelope family member 3 [Source:HGNC Symbol;Acc:HGNC:19861]
ENSG00000129467	-0.817219	-1.76201	2.58381	-3.47622	0.00587338	0.215546	-2.10755	ADCY4	adenylate cyclase 4 [Source:HGNC Symbol;Acc:HGNC:235]
ENSG00000112186	1.16697	2.24539	2.81713	3.47462	0.00588924	0.215735	-2.11011	CAP2	CAP, adenylate cyclase-associated protein, 2 (yeast) [Source:HGNC Symbol;Acc:HGNC:20039]
ENSG00000171517	1.45444	2.74049	3.58898	3.47299	0.00590542	0.215801	-2.11272	LPAR3	lysophosphatidic acid receptor 3 [Source:HGNC Symbol;Acc:HGNC:14298]
ENSG00000196605	0.433361	1.35038	2.40501	3.4707	0.00592821	0.215801	-2.11638	ZNF846	zinc finger protein 846 [Source:HGNC Symbol;Acc:HGNC:27260]
ENSG00000123338	-2.14071	-4.40981	5.9329	-3.46936	0.0059415	0.215801	-2.11851	NCKAP1L	NCK-associated protein 1-like [Source:HGNC Symbol;Acc:HGNC:4862]
ENSG00000139684	0.672298	1.59361	7.87031	3.46922	0.00594291	0.215801	-2.11874	ESD	esterase D [Source:HGNC Symbol;Acc:HGNC:3465]
ENSG00000204991	0.62501	1.54222	1.94239	3.46803	0.00595487	0.215801	-2.12065	SPIRE2	spire-type actin nucleation factor 2 [Source:HGNC Symbol;Acc:HGNC:30623]
ENSG00000113212	0.442496	1.35895	1.48708	3.46651	0.00597009	0.215801	-2.12308	PCDHB7	protocadherin beta 7 [Source:HGNC Symbol;Acc:HGNC:8692]
ENSG00000069020	0.418983	1.33698	3.59343	3.46589	0.00597638	0.215801	-2.12408	MAST4	microtubule associated serine/threonine kinase family member 4 [Source:HGNC Symbol;Acc:HGNC:19037]
ENSG00000081985	1.27097	2.41324	3.1522	3.46584	0.00597688	0.215801	-2.12416	IL12RB2	interleukin 12 receptor, beta 2 [Source:HGNC Symbol;Acc:HGNC:5972]
ENSG00000155307	-2.55597	-5.88062	7.44411	-3.46425	0.0059929	0.215991	-2.1267	SAMSN1	SAM domain, SH3 domain and nuclear localization signals 1 [Source:HGNC Symbol;Acc:HGNC:10528]
ENSG00000128016	-0.817559	-1.76242	9.6871	-3.46215	0.00601413	0.216369	-2.13006	ZFP36	ZFP36 ring finger protein [Source:HGNC Symbol;Acc:HGNC:12862]
ENSG00000184828	0.879612	1.83988	1.72466	3.45968	0.00603911	0.216879	-2.134	ZBTB7C	zinc finger and BTB domain containing 7C [Source:HGNC Symbol;Acc:HGNC:31700]
ENSG00000131042	-1.47919	-2.78792	8.40414	-3.45118	0.00612619	0.219614	-2.14761	LILRB2	leukocyte immunoglobulin-like receptor, subfamily B (with TM and ITIM domains), member 2 [Source:HGNC Symbol;Acc:HGNC:6606]
ENSG00000137338	1.14276	2.20803	2.35876	3.44935	0.0061451	0.219784	-2.15054	PGBD1	piggyBac transposable element derived 1 [Source:HGNC Symbol;Acc:HGNC:19398]
ENSG00000242574	-2.37428	-5.18476	7.14161	-3.44861	0.00615276	0.219784	-2.15172	HLA-DMB	major histocompatibility complex, class II, DM beta [Source:HGNC Symbol;Acc:HGNC:4935]
ENSG00000152595	0.506559	1.42066	1.76596	3.44743	0.00616504	0.219832	-2.15362	MEPE	matrix extracellular phosphoglycoprotein [Source:HGNC Symbol;Acc:HGNC:13361]
ENSG00000104763	-0.426187	-1.34368	9.39479	-3.44366	0.00620429	0.22084	-2.15965	ASAH1	N-acylsphingosine amidohydrolase (acid ceramidase) 1 [Source:HGNC Symbol;Acc:HGNC:735]
ENSG00000145428	1.57615	2.98172	3.88184	3.44117	0.00623042	0.221004	-2.16364	RNF175	ring finger protein 175 [Source:HGNC Symbol;Acc:HGNC:27735]
ENSG00000125648	0.561239	1.47554	2.85397	3.44113	0.00623089	0.221004	-2.16371	SLC25A23	solute carrier family 25 (mitochondrial carrier; phosphate carrier), member 23 [Source:HGNC Symbol;Acc:HGNC:19375]
ENSG00000182168	0.649674	1.56881	2.34204	3.43777	0.0062662	0.221704	-2.16908	UNC5C	unc-5 homolog C (C. elegans) [Source:HGNC Symbol;Acc:HGNC:12569]
ENSG00000163563	-0.699718	-1.62419	11.2468	-3.43436	0.0063024	0.221704	-2.17456	MNDA	myeloid cell nuclear differentiation antigen [Source:HGNC Symbol;Acc:HGNC:7183]
ENSG00000054523	0.887739	1.85027	7.68439	3.43433	0.00630272	0.221704	-2.17461	KIF1B	kinesin family member 1B [Source:HGNC Symbol;Acc:HGNC:16636]
ENSG00000026103	-0.771515	-1.70706	6.8363	-3.43416	0.0063045	0.221704	-2.17487	FAS	Fas cell surface death receptor [Source:HGNC Symbol;Acc:HGNC:11920]
ENSG00000105963	-1.00184	-2.00255	3.63518	-3.4332	0.0063147	0.221704	-2.17641	ADAP1	ArfGAP with dual PH domains 1 [Source:HGNC Symbol;Acc:HGNC:16486]
ENSG00000123329	-2.16522	-4.48536	7.53271	-3.43245	0.00632272	0.221704	-2.17762	ARHGAP9	Rho GTPase activating protein 9 [Source:HGNC Symbol;Acc:HGNC:14130]
ENSG00000050165	1.38845	2.61797	8.86382	3.43197	0.00632779	0.221704	-2.17838	DKK3	dickkopf WNT signaling pathway inhibitor 3 [Source:HGNC Symbol;Acc:HGNC:2893]
ENSG00000173369	-4.22505	-18.7011	5.99771	-3.43066	0.00634178	0.221808	-2.18048	C1QB	complement component 1, q subcomponent, B chain [Source:HGNC Symbol;Acc:HGNC:1242]
ENSG00000204388	-2.04893	-4.13799	4.34032	-3.42661	0.00638526	0.222941	-2.18697	HSPA1B	heat shock 70kDa protein 1B [Source:HGNC Symbol;Acc:HGNC:5233]
ENSG00000147100	0.373184	1.29521	1.70105	3.42493	0.00640337	0.223025	-2.18966	SLC16A2	solute carrier family 16, member 2 (thyroid hormone transporter) [Source:HGNC Symbol;Acc:HGNC:10923]
ENSG00000138286	0.51565	1.42964	3.17627	3.42433	0.00640986	0.223025	-2.19062	FAM149B1	family with sequence similarity 149, member B1 [Source:HGNC Symbol;Acc:HGNC:29162]
ENSG00000146083	-1.03432	-2.04814	6.45034	-3.42232	0.00643161	0.223396	-2.19384	RNF44	ring finger protein 44 [Source:HGNC Symbol;Acc:HGNC:19180]
ENSG00000235169	0.595545	1.51104	2.79543	3.42116	0.00644421	0.223448	-2.1957	SMIM1	small integral membrane protein 1 (Vel blood group) [Source:HGNC Symbol;Acc:HGNC:44204]
ENSG00000260296	0.476382	1.39125	2.38787	3.41918	0.00646577	0.223744	-2.19888	RP11-395I6.3
ENSG00000148400	-0.715616	-1.64218	4.9216	-3.41834	0.00647503	0.223744	-2.20024	NOTCH1	notch 1 [Source:HGNC Symbol;Acc:HGNC:7881]
ENSG00000172270	-1.41019	-2.65771	5.38434	-3.41563	0.00650471	0.224385	-2.20458	BSG	basigin (Ok blood group) [Source:HGNC Symbol;Acc:HGNC:1116]
ENSG00000120217	-1.1601	-2.23474	4.49931	-3.41346	0.0065285	0.224701	-2.20805	CD274	CD274 molecule [Source:HGNC Symbol;Acc:HGNC:17635]
ENSG00000267390	0.442726	1.35917	2.10368	3.41218	0.00654266	0.224701	-2.21011	RP11-635N19.1
ENSG00000232197	0.412478	1.33097	1.25518	3.41175	0.00654741	0.224701	-2.2108	RP11-302L19.1
ENSG00000139354	-0.668109	-1.58899	2.99276	-3.40974	0.00656967	0.225081	-2.21402	GAS2L3	growth arrest-specific 2 like 3 [Source:HGNC Symbol;Acc:HGNC:27475]
ENSG00000140853	-1.67015	-3.18247	7.03689	-3.40653	0.00660535	0.225919	-2.21917	NLRC5	NLR family, CARD domain containing 5 [Source:HGNC Symbol;Acc:HGNC:29933]
ENSG00000164849	2.08466	4.24174	4.89505	3.40454	0.00662757	0.226294	-2.22236	GPR146	G protein-coupled receptor 146 [Source:HGNC Symbol;Acc:HGNC:21718]
ENSG00000136161	-0.951991	-1.93454	7.95695	-3.40262	0.00664911	0.22632	-2.22544	RCBTB2	regulator of chromosome condensation (RCC1) and BTB (POZ) domain containing protein 2 [Source:HGNC Symbol;Acc:HGNC:1914]
ENSG00000165304	1.16998	2.25009	2.75996	3.40195	0.0066567	0.22632	-2.22653	MELK	maternal embryonic leucine zipper kinase [Source:HGNC Symbol;Acc:HGNC:16870]
ENSG00000122515	-0.754471	-1.68701	3.64733	-3.40147	0.00666209	0.22632	-2.2273	ZMIZ2	zinc finger, MIZ-type containing 2 [Source:HGNC Symbol;Acc:HGNC:22229]
ENSG00000182165	0.74659	1.67782	4.55661	3.39669	0.00671606	0.227391	-2.23496	TP53TG1	TP53 target 1 (non-protein coding) [Source:HGNC Symbol;Acc:HGNC:17026]
ENSG00000121281	-0.630509	-1.54811	5.49054	-3.39667	0.00671625	0.227391	-2.23499	ADCY7	adenylate cyclase 7 [Source:HGNC Symbol;Acc:HGNC:238]
ENSG00000101888	0.641509	1.55996	4.5896	3.39424	0.00674396	0.227946	-2.2389	NXT2	nuclear transport factor 2-like export factor 2 [Source:HGNC Symbol;Acc:HGNC:18151]
ENSG00000163710	1.77736	3.42799	6.88431	3.3892	0.00680166	0.22951	-2.24699	PCOLCE2	procollagen C-endopeptidase enhancer 2 [Source:HGNC Symbol;Acc:HGNC:8739]
ENSG00000100364	-0.834466	-1.7832	4.89903	-3.38807	0.00681458	0.229561	-2.2488	KIAA0930	KIAA0930 [Source:HGNC Symbol;Acc:HGNC:1314]
ENSG00000279324	0.605066	1.52105	1.6629	3.38549	0.0068444	0.229832	-2.25294	RP11-93G23.2
ENSG00000138663	0.762426	1.69634	8.95476	3.38526	0.00684703	0.229832	-2.25331	COPS4	COP9 signalosome subunit 4 [Source:HGNC Symbol;Acc:HGNC:16702]
ENSG00000143951	1.16285	2.23899	4.04845	3.38441	0.00685691	0.229832	-2.25468	WDPCP	WD repeat containing planar cell polarity effector [Source:HGNC Symbol;Acc:HGNC:28027]
ENSG00000131669	-2.64883	-6.2716	5.14027	-3.38256	0.00687839	0.230169	-2.25765	NINJ1	ninjurin 1 [Source:HGNC Symbol;Acc:HGNC:7824]
ENSG00000123505	1.13781	2.20046	9.23634	3.38002	0.00690795	0.230774	-2.26172	AMD1	adenosylmethionine decarboxylase 1 [Source:HGNC Symbol;Acc:HGNC:457]
ENSG00000104870	-2.95149	-7.73547	6.3796	-3.37687	0.00694484	0.231182	-2.26678	FCGRT	Fc fragment of IgG, receptor, transporter, alpha [Source:HGNC Symbol;Acc:HGNC:3621]
ENSG00000139517	1.84451	3.59132	6.94622	3.3759	0.00695634	0.231182	-2.26835	LNX2	ligand of numb-protein X 2 [Source:HGNC Symbol;Acc:HGNC:20421]
ENSG00000140968	-1.64348	-3.12418	7.22196	-3.37545	0.00696155	0.231182	-2.26906	IRF8	interferon regulatory factor 8 [Source:HGNC Symbol;Acc:HGNC:5358]
ENSG00000040199	0.533822	1.44776	3.28114	3.37506	0.00696615	0.231182	-2.26969	PHLPP2	PH domain and leucine rich repeat protein phosphatase 2 [Source:HGNC Symbol;Acc:HGNC:29149]
ENSG00000110077	-2.93499	-7.64751	7.65835	-3.3721	0.00700115	0.231702	-2.27445	MS4A6A	membrane-spanning 4-domains, subfamily A, member 6A [Source:HGNC Symbol;Acc:HGNC:13375]
ENSG00000140368	-2.5711	-5.94261	4.82979	-3.37179	0.00700485	0.231702	-2.27495	PSTPIP1	proline-serine-threonine phosphatase interacting protein 1 [Source:HGNC Symbol;Acc:HGNC:9580]
ENSG00000229314	-1.18734	-2.27733	2.69346	-3.37025	0.00702304	0.231922	-2.27742	ORM1	orosomucoid 1 [Source:HGNC Symbol;Acc:HGNC:8498]
ENSG00000268864	0.548878	1.46295	1.80789	3.3688	0.00704033	0.232112	-2.27975	CTB-167G5.6
ENSG00000141068	-0.363913	-1.28691	2.18824	-3.36699	0.00706199	0.232445	-2.28267	KSR1	kinase suppressor of ras 1 [Source:HGNC Symbol;Acc:HGNC:6465]
ENSG00000259775	1.7638	3.3959	3.92857	3.36435	0.00709353	0.232857	-2.2869	RP11-45P15.4
ENSG00000105697	-1.98773	-3.96613	4.59287	-3.36258	0.00711483	0.232857	-2.28975	HAMP	hepcidin antimicrobial peptide [Source:HGNC Symbol;Acc:HGNC:15598]
ENSG00000109956	0.747726	1.67914	1.80579	3.36254	0.0071153	0.232857	-2.28981	B3GAT1	beta-1,3-glucuronyltransferase 1 [Source:HGNC Symbol;Acc:HGNC:921]
ENSG00000067182	-0.857251	-1.81158	7.5658	-3.36128	0.00713051	0.232857	-2.29184	TNFRSF1A	tumor necrosis factor receptor superfamily, member 1A [Source:HGNC Symbol;Acc:HGNC:11916]
ENSG00000120306	-0.750937	-1.68289	8.59196	-3.36112	0.0071324	0.232857	-2.29209	CYSTM1	cysteine-rich transmembrane module containing 1 [Source:HGNC Symbol;Acc:HGNC:30239]
ENSG00000165182	0.447241	1.36343	1.39937	3.35924	0.00715517	0.233222	-2.29512	CXorf58	chromosome X open reading frame 58 [Source:HGNC Symbol;Acc:HGNC:26356]
ENSG00000164056	1.38887	2.61873	3.67758	3.35614	0.00719276	0.233704	-2.3001	SPRY1	sprouty homolog 1, antagonist of FGF signaling (Drosophila) [Source:HGNC Symbol;Acc:HGNC:11269]
ENSG00000105948	0.409017	1.32778	1.99991	3.35611	0.00719321	0.233704	-2.30015	TTC26	tetratricopeptide repeat domain 26 [Source:HGNC Symbol;Acc:HGNC:21882]
ENSG00000231025	0.506594	1.42069	6.44557	3.35169	0.0072472	0.234709	-2.30726	RP11-175O19.4
ENSG00000110446	-2.19548	-4.58044	4.41376	-3.35167	0.0072475	0.234709	-2.3073	SLC15A3	solute carrier family 15 (oligopeptide transporter), member 3 [Source:HGNC Symbol;Acc:HGNC:18068]
ENSG00000129636	0.837207	1.78659	5.0305	3.34911	0.00727897	0.235056	-2.31141	ITFG1	integrin alpha FG-GAP repeat containing 1 [Source:HGNC Symbol;Acc:HGNC:30697]
ENSG00000181381	-0.431527	-1.34866	3.90631	-3.3489	0.00728157	0.235056	-2.31175	DDX60L	DEAD (Asp-Glu-Ala-Asp) box polypeptide 60-like [Source:HGNC Symbol;Acc:HGNC:26429]
ENSG00000125686	-0.750833	-1.68276	3.97027	-3.34689	0.00730636	0.235478	-2.31498	MED1	mediator complex subunit 1 [Source:HGNC Symbol;Acc:HGNC:9234]
ENSG00000170348	0.531538	1.44547	9.47925	3.34356	0.00734766	0.235806	-2.32033	TMED10	transmembrane emp24-like trafficking protein 10 (yeast) [Source:HGNC Symbol;Acc:HGNC:16998]
ENSG00000161647	0.439676	1.3563	1.76758	3.34356	0.00734768	0.235806	-2.32033	MPP3	membrane protein, palmitoylated 3 (MAGUK p55 subfamily member 3) [Source:HGNC Symbol;Acc:HGNC:7221]
ENSG00000204472	-2.3863	-5.22813	9.09013	-3.34324	0.00735171	0.235806	-2.32085	AIF1	allograft inflammatory factor 1 [Source:HGNC Symbol;Acc:HGNC:352]
ENSG00000181004	1.99008	3.97259	6.78076	3.34087	0.00738133	0.236261	-2.32467	BBS12	Bardet-Biedl syndrome 12 [Source:HGNC Symbol;Acc:HGNC:26648]
ENSG00000144711	-1.4804	-2.79026	6.09246	-3.34022	0.00738938	0.236261	-2.32571	IQSEC1	IQ motif and Sec7 domain 1 [Source:HGNC Symbol;Acc:HGNC:29112]
ENSG00000081320	-0.87834	-1.83826	7.20975	-3.33516	0.007453	0.237728	-2.33385	STK17B	serine/threonine kinase 17b [Source:HGNC Symbol;Acc:HGNC:11396]
ENSG00000184988	-1.1604	-2.23519	3.7139	-3.33469	0.00745892	0.237728	-2.3346	TMEM106A	transmembrane protein 106A [Source:HGNC Symbol;Acc:HGNC:28288]
ENSG00000104728	0.619573	1.53642	3.22289	3.33269	0.00748428	0.237938	-2.33782	ARHGEF10	Rho guanine nucleotide exchange factor (GEF) 10 [Source:HGNC Symbol;Acc:HGNC:14103]
ENSG00000166394	0.507115	1.42121	2.0057	3.33209	0.00749194	0.237938	-2.33879	CYB5R2	cytochrome b5 reductase 2 [Source:HGNC Symbol;Acc:HGNC:24376]
ENSG00000163132	1.77212	3.41555	2.89003	3.33138	0.007501	0.237938	-2.33994	MSX1	msh homeobox 1 [Source:HGNC Symbol;Acc:HGNC:7391]
ENSG00000171130	0.671456	1.59268	4.34174	3.32751	0.00755027	0.239124	-2.34616	ATP6V0E2	ATPase, H+ transporting V0 subunit e2 [Source:HGNC Symbol;Acc:HGNC:21723]
ENSG00000100575	1.1438	2.20963	6.61937	3.32513	0.00758081	0.239527	-2.34999	TIMM9	translocase of inner mitochondrial membrane 9 homolog (yeast) [Source:HGNC Symbol;Acc:HGNC:11819]
ENSG00000074416	-1.59509	-3.02113	4.06719	-3.32467	0.00758683	0.239527	-2.35074	MGLL	monoglyceride lipase [Source:HGNC Symbol;Acc:HGNC:17038]
ENSG00000185946	-0.590969	-1.50626	2.87764	-3.32029	0.00764326	0.240931	-2.35778	RNPC3	RNA-binding region (RNP1, RRM) containing 3 [Source:HGNC Symbol;Acc:HGNC:18666]
ENSG00000081189	-0.705431	-1.63063	6.947	-3.31815	0.00767106	0.24104	-2.36122	MEF2C	myocyte enhancer factor 2C [Source:HGNC Symbol;Acc:HGNC:6996]
ENSG00000113648	-1.61507	-3.06326	5.76006	-3.31749	0.00767976	0.24104	-2.3623	H2AFY	H2A histone family, member Y [Source:HGNC Symbol;Acc:HGNC:4740]
ENSG00000204310	-1.34149	-2.53412	5.18272	-3.31726	0.0076827	0.24104	-2.36266	AGPAT1	1-acylglycerol-3-phosphate O-acyltransferase 1 [Source:HGNC Symbol;Acc:HGNC:324]
ENSG00000064651	1.77235	3.41611	6.07752	3.31566	0.00770358	0.241319	-2.36524	SLC12A2	solute carrier family 12 (sodium/potassium/chloride transporter), member 2 [Source:HGNC Symbol;Acc:HGNC:10911]
ENSG00000197928	1.05119	2.07224	3.71313	3.31212	0.00774999	0.242395	-2.37094	ZNF677	zinc finger protein 677 [Source:HGNC Symbol;Acc:HGNC:28730]
ENSG00000184905	1.2931	2.45053	5.70466	3.30834	0.00779988	0.243259	-2.37703	TCEAL2	transcription elongation factor A (SII)-like 2 [Source:HGNC Symbol;Acc:HGNC:29818]
ENSG00000204681	-1.94583	-3.8526	3.91626	-3.30622	0.00782794	0.243259	-2.38044	GABBR1	gamma-aminobutyric acid (GABA) B receptor, 1 [Source:HGNC Symbol;Acc:HGNC:4070]
ENSG00000152128	1.66659	3.17463	3.89298	3.30577	0.0078339	0.243259	-2.38116	TMEM163	transmembrane protein 163 [Source:HGNC Symbol;Acc:HGNC:25380]
ENSG00000197324	-0.499282	-1.41351	4.96733	-3.30568	0.00783516	0.243259	-2.38132	LRP10	low density lipoprotein receptor-related protein 10 [Source:HGNC Symbol;Acc:HGNC:14553]
ENSG00000188897	-1.20386	-2.30354	3.97971	-3.30546	0.00783808	0.243259	-2.38167	CTD-3088G3.8	Protein LOC400499 [Source:UniProtKB/TrEMBL;Acc:M0QZD8]
ENSG00000100266	-0.591588	-1.5069	5.03293	-3.30223	0.00788117	0.244219	-2.38687	PACSIN2	protein kinase C and casein kinase substrate in neurons 2 [Source:HGNC Symbol;Acc:HGNC:8571]
ENSG00000085733	0.878811	1.83886	5.24568	3.30037	0.00790604	0.244312	-2.38986	CTTN	cortactin [Source:HGNC Symbol;Acc:HGNC:3338]
ENSG00000134830	-0.466338	-1.3816	2.00322	-3.30018	0.0079086	0.244312	-2.39017	C5AR2	complement component 5a receptor 2 [Source:HGNC Symbol;Acc:HGNC:4527]
ENSG00000118640	-3.52966	-11.5487	7.95258	-3.29888	0.00792609	0.244312	-2.39227	VAMP8	vesicle-associated membrane protein 8 [Source:HGNC Symbol;Acc:HGNC:12647]
ENSG00000168003	-1.1304	-2.18919	5.38523	-3.2978	0.00794071	0.244312	-2.39402	SLC3A2	solute carrier family 3 (amino acid transporter heavy chain), member 2 [Source:HGNC Symbol;Acc:HGNC:11026]
ENSG00000196352	-0.566682	-1.48111	9.47068	-3.29749	0.00794489	0.244312	-2.39452	CD55	CD55 molecule, decay accelerating factor for complement (Cromer blood group) [Source:HGNC Symbol;Acc:HGNC:2665]
ENSG00000172426	0.482418	1.39708	1.77323	3.29613	0.00796322	0.244501	-2.3967	RSPH9	radial spoke head 9 homolog (Chlamydomonas) [Source:HGNC Symbol;Acc:HGNC:21057]
ENSG00000158470	-0.946541	-1.92725	7.90901	-3.29305	0.00800494	0.245407	-2.40166	B4GALT5	UDP-Gal:betaGlcNAc beta 1,4- galactosyltransferase, polypeptide 5 [Source:HGNC Symbol;Acc:HGNC:928]
ENSG00000138131	0.645733	1.56453	2.3299	3.29129	0.00802887	0.245767	-2.40449	LOXL4	lysyl oxidase-like 4 [Source:HGNC Symbol;Acc:HGNC:17171]
ENSG00000214357	1.82722	3.54853	6.32745	3.28981	0.00804912	0.246012	-2.40688	NEURL1B	neuralized E3 ubiquitin protein ligase 1B [Source:HGNC Symbol;Acc:HGNC:35422]
ENSG00000163898	1.21202	2.31662	3.24868	3.28888	0.00806181	0.246026	-2.40838	LIPH	lipase, member H [Source:HGNC Symbol;Acc:HGNC:18483]
ENSG00000181938	0.863375	1.81929	3.44483	3.28645	0.00809522	0.246671	-2.4123	GINS3	GINS complex subunit 3 (Psf3 homolog) [Source:HGNC Symbol;Acc:HGNC:25851]
ENSG00000151490	-0.383062	-1.30411	1.75856	-3.28245	0.00815044	0.247978	-2.41875	PTPRO	protein tyrosine phosphatase, receptor type, O [Source:HGNC Symbol;Acc:HGNC:9678]
ENSG00000125245	-0.616031	-1.53265	3.98515	-3.27745	0.0082199	0.249714	-2.42681	GPR18	G protein-coupled receptor 18 [Source:HGNC Symbol;Acc:HGNC:4472]
ENSG00000114279	1.35872	2.56457	3.8058	3.27591	0.00824145	0.249991	-2.42929	FGF12	fibroblast growth factor 12 [Source:HGNC Symbol;Acc:HGNC:3668]
ENSG00000144802	-1.83156	-3.55921	9.20421	-3.27151	0.00830334	0.251005	-2.43639	NFKBIZ	nuclear factor of kappa light polypeptide gene enhancer in B-cells inhibitor, zeta [Source:HGNC Symbol;Acc:HGNC:29805]
ENSG00000143674	1.32664	2.50818	3.06779	3.27133	0.00830585	0.251005	-2.43668	MLK4	Mitogen-activated protein kinase kinase kinase MLK4 [Source:UniProtKB/Swiss-Prot;Acc:Q5TCX8]
ENSG00000112964	2.23466	4.70651	4.84033	3.27088	0.00831233	0.251005	-2.43742	GHR	growth hormone receptor [Source:HGNC Symbol;Acc:HGNC:4263]
ENSG00000198053	-1.87077	-3.65729	4.5282	-3.26986	0.00832668	0.251061	-2.43905	SIRPA	signal-regulatory protein alpha [Source:HGNC Symbol;Acc:HGNC:9662]
ENSG00000167461	-0.972232	-1.96187	8.19949	-3.26695	0.00836796	0.251928	-2.44374	RAB8A	RAB8A, member RAS oncogene family [Source:HGNC Symbol;Acc:HGNC:7007]
ENSG00000099337	-1.17848	-2.26338	3.6944	-3.26369	0.00841456	0.252952	-2.44901	KCNK6	potassium channel, two pore domain subfamily K, member 6 [Source:HGNC Symbol;Acc:HGNC:6281]
ENSG00000131242	-0.365862	-1.28865	2.42071	-3.26036	0.00846231	0.253134	-2.45438	RAB11FIP4	RAB11 family interacting protein 4 (class II) [Source:HGNC Symbol;Acc:HGNC:30267]
ENSG00000132141	0.980905	1.9737	2.94611	3.2591	0.00848044	0.253134	-2.45641	CCT6B	chaperonin containing TCP1, subunit 6B (zeta 2) [Source:HGNC Symbol;Acc:HGNC:1621]
ENSG00000162645	-1.32993	-2.51391	7.41841	-3.25858	0.00848791	0.253134	-2.45725	GBP2	guanylate binding protein 2, interferon-inducible [Source:HGNC Symbol;Acc:HGNC:4183]
ENSG00000162496	-2.19785	-4.58796	4.70643	-3.25724	0.00850726	0.253134	-2.45941	DHRS3	dehydrogenase/reductase (SDR family) member 3 [Source:HGNC Symbol;Acc:HGNC:17693]
ENSG00000113594	0.758383	1.69159	3.58519	3.2553	0.00853538	0.253134	-2.46254	LIFR	leukemia inhibitory factor receptor alpha [Source:HGNC Symbol;Acc:HGNC:6597]
ENSG00000120658	1.68526	3.21599	5.14176	3.25504	0.0085392	0.253134	-2.46296	ENOX1	ecto-NOX disulfide-thiol exchanger 1 [Source:HGNC Symbol;Acc:HGNC:25474]
ENSG00000196182	-0.55202	-1.46614	3.1251	-3.25478	0.00854303	0.253134	-2.46339	STK40	serine/threonine kinase 40 [Source:HGNC Symbol;Acc:HGNC:21373]
ENSG00000155849	-1.29824	-2.45928	3.96906	-3.25363	0.00855975	0.253134	-2.46524	ELMO1	engulfment and cell motility 1 [Source:HGNC Symbol;Acc:HGNC:16286]
ENSG00000206053	0.906059	1.87392	6.2244	3.25318	0.0085663	0.253134	-2.46597	HN1L	hematological and neurological expressed 1-like [Source:HGNC Symbol;Acc:HGNC:14137]
ENSG00000196263	0.464154	1.37951	2.08778	3.25304	0.0085683	0.253134	-2.46619	ZNF471	zinc finger protein 471 [Source:HGNC Symbol;Acc:HGNC:23226]
ENSG00000165684	-0.857715	-1.81217	3.04063	-3.25171	0.00858777	0.253134	-2.46834	SNAPC4	small nuclear RNA activating complex, polypeptide 4, 190kDa [Source:HGNC Symbol;Acc:HGNC:11137]
ENSG00000108509	-0.737946	-1.6678	3.06672	-3.25054	0.0086049	0.253134	-2.47023	CAMTA2	calmodulin binding transcription activator 2 [Source:HGNC Symbol;Acc:HGNC:18807]
ENSG00000166888	-1.63475	-3.10533	6.3606	-3.25011	0.00861113	0.253134	-2.47092	STAT6	signal transducer and activator of transcription 6, interleukin-4 induced [Source:HGNC Symbol;Acc:HGNC:11368]
ENSG00000109943	-0.896574	-1.86164	2.9657	-3.25003	0.00861229	0.253134	-2.47105	CRTAM	cytotoxic and regulatory T cell molecule [Source:HGNC Symbol;Acc:HGNC:24313]
ENSG00000087253	-1.00735	-2.01022	4.49157	-3.24994	0.0086137	0.253134	-2.4712	LPCAT2	lysophosphatidylcholine acyltransferase 2 [Source:HGNC Symbol;Acc:HGNC:26032]
ENSG00000143376	-0.654098	-1.57363	5.67434	-3.24842	0.00863599	0.253134	-2.47365	SNX27	sorting nexin family member 27 [Source:HGNC Symbol;Acc:HGNC:20073]
ENSG00000113916	-1.28025	-2.42881	8.6896	-3.24793	0.00864312	0.253134	-2.47444	BCL6	B-cell CLL/lymphoma 6 [Source:HGNC Symbol;Acc:HGNC:1001]
ENSG00000110958	0.396346	1.31617	10.4973	3.24766	0.00864716	0.253134	-2.47488	PTGES3	prostaglandin E synthase 3 (cytosolic) [Source:HGNC Symbol;Acc:HGNC:16049]
ENSG00000069869	1.18028	2.26621	4.153	3.24276	0.00871959	0.253777	-2.48279	NEDD4	neural precursor cell expressed, developmentally down-regulated 4, E3 ubiquitin protein ligase [Source:HGNC Symbol;Acc:HGNC:7727]
ENSG00000186280	0.353807	1.27793	1.53403	3.24153	0.00873787	0.253777	-2.48478	KDM4D	lysine (K)-specific demethylase 4D [Source:HGNC Symbol;Acc:HGNC:25498]
ENSG00000120280	-0.953126	-1.93606	3.66329	-3.24117	0.00874312	0.253777	-2.48534	CXorf21	chromosome X open reading frame 21 [Source:HGNC Symbol;Acc:HGNC:25667]
ENSG00000164088	-2.05122	-4.14456	4.45004	-3.24096	0.00874623	0.253777	-2.48568	PPM1M	protein phosphatase, Mg2+/Mn2+ dependent, 1M [Source:HGNC Symbol;Acc:HGNC:26506]
ENSG00000108700	-2.24303	-4.7339	3.43292	-3.2409	0.00874719	0.253777	-2.48579	CCL8	chemokine (C-C motif) ligand 8 [Source:HGNC Symbol;Acc:HGNC:10635]
ENSG00000144366	0.725477	1.65345	2.41968	3.24063	0.00875125	0.253777	-2.48623	GULP1	GULP, engulfment adaptor PTB domain containing 1 [Source:HGNC Symbol;Acc:HGNC:18649]
ENSG00000155974	1.03173	2.04447	1.83449	3.2387	0.00877996	0.253777	-2.48933	GRIP1	glutamate receptor interacting protein 1 [Source:HGNC Symbol;Acc:HGNC:18708]
ENSG00000088827	-3.98375	-15.8208	4.62841	-3.2382	0.00878755	0.253777	-2.49015	SIGLEC1	sialic acid binding Ig-like lectin 1, sialoadhesin [Source:HGNC Symbol;Acc:HGNC:11127]
ENSG00000146223	0.754405	1.68694	1.74776	3.23728	0.0088013	0.253777	-2.49163	RPL7L1	ribosomal protein L7-like 1 [Source:HGNC Symbol;Acc:HGNC:21370]
ENSG00000122550	0.925929	1.89991	5.37095	3.23685	0.00880765	0.253777	-2.49232	KLHL7	kelch-like family member 7 [Source:HGNC Symbol;Acc:HGNC:15646]
ENSG00000087302	0.525716	1.43965	10.5319	3.23638	0.00881474	0.253777	-2.49308	C14orf166	chromosome 14 open reading frame 166 [Source:HGNC Symbol;Acc:HGNC:23169]
ENSG00000111879	0.654578	1.57416	3.58744	3.23583	0.00882303	0.253777	-2.49397	FAM184A	family with sequence similarity 184, member A [Source:HGNC Symbol;Acc:HGNC:20991]
ENSG00000108176	0.332607	1.25929	1.98673	3.23515	0.00883319	0.253777	-2.49506	DNAJC12	DnaJ (Hsp40) homolog, subfamily C, member 12 [Source:HGNC Symbol;Acc:HGNC:28908]
ENSG00000172243	-1.4482	-2.72868	3.31722	-3.23416	0.00884809	0.253843	-2.49666	CLEC7A	C-type lectin domain family 7, member A [Source:HGNC Symbol;Acc:HGNC:14558]
ENSG00000112996	1.18217	2.26917	5.22313	3.23112	0.00889412	0.254601	-2.50158	MRPS30	mitochondrial ribosomal protein S30 [Source:HGNC Symbol;Acc:HGNC:8769]
ENSG00000140199	-0.914175	-1.88449	5.46058	-3.23074	0.00889984	0.254601	-2.50219	SLC12A6	solute carrier family 12 (potassium/chloride transporter), member 6 [Source:HGNC Symbol;Acc:HGNC:10914]
ENSG00000105851	-0.930878	-1.90644	2.63687	-3.22957	0.00891764	0.254642	-2.50409	PIK3CG	phosphatidylinositol-4,5-bisphosphate 3-kinase, catalytic subunit gamma [Source:HGNC Symbol;Acc:HGNC:8978]
ENSG00000085788	0.95357	1.93666	6.72858	3.22837	0.00893586	0.254642	-2.50602	DDHD2	DDHD domain containing 2 [Source:HGNC Symbol;Acc:HGNC:29106]
ENSG00000228536	0.320632	1.24888	1.87126	3.22814	0.00893925	0.254642	-2.50638	RP11-392O17.1
ENSG00000012779	-1.27205	-2.41504	6.48321	-3.22678	0.00896009	0.254686	-2.50859	ALOX5	arachidonate 5-lipoxygenase [Source:HGNC Symbol;Acc:HGNC:435]
ENSG00000123096	0.484666	1.39926	1.59104	3.22556	0.00897866	0.254686	-2.51055	SSPN	sarcospan [Source:HGNC Symbol;Acc:HGNC:11322]
ENSG00000172380	0.481185	1.39589	3.94127	3.22555	0.00897878	0.254686	-2.51057	GNG12	guanine nucleotide binding protein (G protein), gamma 12 [Source:HGNC Symbol;Acc:HGNC:19663]
ENSG00000137821	0.829019	1.77648	2.84668	3.2241	0.00900106	0.254958	-2.51292	LRRC49	leucine rich repeat containing 49 [Source:HGNC Symbol;Acc:HGNC:25965]
ENSG00000104044	1.07445	2.10592	2.63922	3.22078	0.00905202	0.255394	-2.51827	OCA2	oculocutaneous albinism II [Source:HGNC Symbol;Acc:HGNC:8101]
ENSG00000100442	0.655318	1.57496	9.11576	3.2204	0.00905798	0.255394	-2.51889	FKBP3	FK506 binding protein 3, 25kDa [Source:HGNC Symbol;Acc:HGNC:3719]
ENSG00000123908	-1.00589	-2.00819	7.38179	-3.21983	0.00906677	0.255394	-2.51981	AGO2	argonaute RISC catalytic component 2 [Source:HGNC Symbol;Acc:HGNC:3263]
ENSG00000170820	0.490453	1.40489	1.27281	3.2198	0.00906723	0.255394	-2.51986	FSHR	follicle stimulating hormone receptor [Source:HGNC Symbol;Acc:HGNC:3969]
ENSG00000248486	0.597199	1.51278	1.36845	3.21836	0.00908955	0.255464	-2.52219	RP1-137K24.1
ENSG00000166889	-0.690201	-1.61351	3.31686	-3.218	0.00909512	0.255464	-2.52277	PATL1	protein associated with topoisomerase II homolog 1 (yeast) [Source:HGNC Symbol;Acc:HGNC:26721]
ENSG00000135299	1.86149	3.63383	6.42917	3.21553	0.00913343	0.256182	-2.52676	ANKRD6	ankyrin repeat domain 6 [Source:HGNC Symbol;Acc:HGNC:17280]
ENSG00000141968	-1.82634	-3.54635	5.16558	-3.20972	0.00922426	0.258369	-2.53614	VAV1	vav 1 guanine nucleotide exchange factor [Source:HGNC Symbol;Acc:HGNC:12657]
ENSG00000160791	-2.4334	-5.40164	7.19379	-3.20708	0.00926593	0.259175	-2.54041	CCR5	chemokine (C-C motif) receptor 5 (gene/pseudogene) [Source:HGNC Symbol;Acc:HGNC:1606]
ENSG00000003402	-1.20693	-2.30846	6.74463	-3.20573	0.00928735	0.259181	-2.5426	CFLAR	CASP8 and FADD-like apoptosis regulator [Source:HGNC Symbol;Acc:HGNC:1876]
ENSG00000132471	-1.45004	-2.73216	5.99931	-3.20544	0.0092919	0.259181	-2.54306	WBP2	WW domain binding protein 2 [Source:HGNC Symbol;Acc:HGNC:12738]
ENSG00000175283	1.10664	2.15344	5.40538	3.20376	0.00931853	0.259564	-2.54578	DOLK	dolichol kinase [Source:HGNC Symbol;Acc:HGNC:23406]
ENSG00000124564	0.368083	1.29064	1.14773	3.20239	0.00934025	0.259773	-2.54798	SLC17A3	solute carrier family 17 (organic anion transporter), member 3 [Source:HGNC Symbol;Acc:HGNC:10931]
ENSG00000152939	0.49811	1.41236	2.34664	3.20115	0.00936001	0.259773	-2.54999	MARVELD2	MARVEL domain containing 2 [Source:HGNC Symbol;Acc:HGNC:26401]
ENSG00000101049	0.4649	1.38022	1.81186	3.20085	0.00936481	0.259773	-2.55047	SGK2	serum/glucocorticoid regulated kinase 2 [Source:HGNC Symbol;Acc:HGNC:13900]
ENSG00000198954	1.37457	2.5929	7.65177	3.19365	0.00948063	0.262274	-2.56212	KIF1BP	KIF1 binding protein [Source:HGNC Symbol;Acc:HGNC:23419]
ENSG00000164808	0.628766	1.54624	4.18612	3.19362	0.00948104	0.262274	-2.56216	SPIDR	scaffolding protein involved in DNA repair [Source:HGNC Symbol;Acc:HGNC:28971]
ENSG00000178726	-2.8107	-7.01625	6.8094	-3.19184	0.0095099	0.262631	-2.56504	THBD	thrombomodulin [Source:HGNC Symbol;Acc:HGNC:11784]
ENSG00000120675	-0.611307	-1.52764	2.13868	-3.19045	0.00953245	0.262631	-2.56729	DNAJC15	DnaJ (Hsp40) homolog, subfamily C, member 15 [Source:HGNC Symbol;Acc:HGNC:20325]
ENSG00000176165	1.27889	2.42651	2.81224	3.18991	0.0095413	0.262631	-2.56817	FOXG1	forkhead box G1 [Source:HGNC Symbol;Acc:HGNC:3811]
ENSG00000197702	0.962434	1.9486	5.10605	3.18887	0.00955819	0.262631	-2.56984	PARVA	parvin, alpha [Source:HGNC Symbol;Acc:HGNC:14652]
ENSG00000147123	0.615978	1.5326	9.26987	3.18867	0.0095614	0.262631	-2.57016	NDUFB11	NADH dehydrogenase (ubiquinone) 1 beta subcomplex, 11, 17.3kDa [Source:HGNC Symbol;Acc:HGNC:20372]
ENSG00000226887	0.583806	1.4988	1.86419	3.18748	0.00958095	0.262631	-2.5721	ERVMER34-1	endogenous retrovirus group MER34, member 1 [Source:HGNC Symbol;Acc:HGNC:42970]
ENSG00000133393	0.678961	1.60099	7.17373	3.1863	0.00960024	0.262631	-2.574	FOPNL	FGFR1OP N-terminal like [Source:HGNC Symbol;Acc:HGNC:26435]
ENSG00000136108	0.729321	1.65786	2.63158	3.18494	0.00962247	0.262631	-2.5762	CKAP2	cytoskeleton associated protein 2 [Source:HGNC Symbol;Acc:HGNC:1990]
ENSG00000125730	-1.64698	-3.13177	3.2567	-3.18382	0.00964083	0.262631	-2.578	C3	complement component 3 [Source:HGNC Symbol;Acc:HGNC:1318]
ENSG00000175535	0.661768	1.58202	2.30514	3.18351	0.00964593	0.262631	-2.5785	PNLIP	pancreatic lipase [Source:HGNC Symbol;Acc:HGNC:9155]
ENSG00000093134	-0.659463	-1.5795	2.71353	-3.18346	0.00964684	0.262631	-2.57859	VNN3	vanin 3 [Source:HGNC Symbol;Acc:HGNC:16431]
ENSG00000013392	0.491803	1.4062	2.63158	3.18263	0.00966041	0.262631	-2.57992	RWDD2A	RWD domain containing 2A [Source:HGNC Symbol;Acc:HGNC:21385]
ENSG00000188786	-0.983346	-1.97705	5.2771	-3.1809	0.00968903	0.262631	-2.58273	MTF1	metal-regulatory transcription factor 1 [Source:HGNC Symbol;Acc:HGNC:7428]
ENSG00000022567	-0.808174	-1.75099	4.78644	-3.18081	0.00969056	0.262631	-2.58288	SLC45A4	solute carrier family 45, member 4 [Source:HGNC Symbol;Acc:HGNC:29196]
ENSG00000111530	0.783728	1.72157	6.73723	3.18007	0.00970277	0.262631	-2.58407	CAND1	cullin-associated and neddylation-dissociated 1 [Source:HGNC Symbol;Acc:HGNC:30688]
ENSG00000160410	-1.83532	-3.56852	5.43237	-3.18006	0.00970289	0.262631	-2.58408	SHKBP1	SH3KBP1 binding protein 1 [Source:HGNC Symbol;Acc:HGNC:19214]
ENSG00000274818	1.39144	2.62341	8.48402	3.17426	0.00979953	0.264677	-2.59347	RP1-292L20.3
ENSG00000087269	1.18692	2.27666	5.98156	3.17289	0.0098224	0.264677	-2.59568	NOP14	NOP14 nucleolar protein [Source:HGNC Symbol;Acc:HGNC:16821]
ENSG00000152749	0.569496	1.484	2.50938	3.17183	0.00984027	0.264677	-2.5974	GPR180	G protein-coupled receptor 180 [Source:HGNC Symbol;Acc:HGNC:28899]
ENSG00000129116	0.85781	1.81229	7.23529	3.17095	0.00985498	0.264677	-2.59882	PALLD	palladin, cytoskeletal associated protein [Source:HGNC Symbol;Acc:HGNC:17068]
ENSG00000162972	0.517478	1.43145	7.67185	3.17087	0.00985639	0.264677	-2.59895	C2orf47	chromosome 2 open reading frame 47 [Source:HGNC Symbol;Acc:HGNC:26198]
ENSG00000159082	-0.451312	-1.36728	3.77229	-3.17081	0.00985743	0.264677	-2.59905	SYNJ1	synaptojanin 1 [Source:HGNC Symbol;Acc:HGNC:11503]
ENSG00000067113	0.837117	1.78648	6.76509	3.16794	0.00990572	0.265618	-2.60368	PPAP2A	phosphatidic acid phosphatase type 2A [Source:HGNC Symbol;Acc:HGNC:9228]
ENSG00000197927	1.24631	2.37233	3.39652	3.16702	0.00992132	0.26567	-2.60517	C2orf27A	chromosome 2 open reading frame 27A [Source:HGNC Symbol;Acc:HGNC:25077]
ENSG00000086730	-0.837722	-1.78723	4.55895	-3.1659	0.00994033	0.26567	-2.60699	LAT2	linker for activation of T cells family, member 2 [Source:HGNC Symbol;Acc:HGNC:12749]
ENSG00000203667	0.93853	1.91657	8.33051	3.16549	0.00994726	0.26567	-2.60765	COX20	COX20 cytochrome c oxidase assembly factor [Source:HGNC Symbol;Acc:HGNC:26970]
ENSG00000137393	-0.79272	-1.73234	2.60116	-3.16394	0.00997361	0.265711	-2.61015	RNF144B	ring finger protein 144B [Source:HGNC Symbol;Acc:HGNC:21578]
ENSG00000141574	-1.13548	-2.19691	5.31188	-3.16385	0.00997523	0.265711	-2.61031	SECTM1	secreted and transmembrane 1 [Source:HGNC Symbol;Acc:HGNC:10707]
ENSG00000173114	1.21203	2.31664	5.91799	3.16222	0.0100029	0.265839	-2.61293	LRRN3	leucine rich repeat neuronal 3 [Source:HGNC Symbol;Acc:HGNC:17200]
ENSG00000108219	-1.04617	-2.06503	4.78273	-3.16141	0.0100168	0.265839	-2.61425	TSPAN14	tetraspanin 14 [Source:HGNC Symbol;Acc:HGNC:23303]
ENSG00000111144	-0.768361	-1.70333	10.3501	-3.16084	0.0100266	0.265839	-2.61517	LTA4H	leukotriene A4 hydrolase [Source:HGNC Symbol;Acc:HGNC:6710]
ENSG00000136986	0.308277	1.23823	7.37213	3.16047	0.0100329	0.265839	-2.61577	DERL1	derlin 1 [Source:HGNC Symbol;Acc:HGNC:28454]
ENSG00000136026	-1.08117	-2.11576	7.02959	-3.15459	0.0101343	0.267999	-2.62529	CKAP4	cytoskeleton-associated protein 4 [Source:HGNC Symbol;Acc:HGNC:16991]
ENSG00000198908	0.718128	1.64505	2.85413	3.15419	0.0101411	0.267999	-2.62593	BHLHB9	basic helix-loop-helix domain containing, class B, 9 [Source:HGNC Symbol;Acc:HGNC:29353]
ENSG00000163932	-3.2136	-9.27661	4.62575	-3.15229	0.0101741	0.268365	-2.629	PRKCD	protein kinase C, delta [Source:HGNC Symbol;Acc:HGNC:9399]
ENSG00000185634	2.39616	5.26399	5.45285	3.15186	0.0101816	0.268365	-2.6297	SHC4	SHC (Src homology 2 domain containing) family, member 4 [Source:HGNC Symbol;Acc:HGNC:16743]
ENSG00000166582	0.996684	1.99541	2.86793	3.14732	0.0102609	0.269624	-2.63705	CENPV	centromere protein V [Source:HGNC Symbol;Acc:HGNC:29920]
ENSG00000165527	-1.28611	-2.43869	4.70928	-3.14706	0.0102654	0.269624	-2.63746	ARF6	ADP-ribosylation factor 6 [Source:HGNC Symbol;Acc:HGNC:659]
ENSG00000091317	-0.453996	-1.36983	10.2872	-3.14682	0.0102696	0.269624	-2.63785	CMTM6	CKLF-like MARVEL transmembrane domain containing 6 [Source:HGNC Symbol;Acc:HGNC:19177]
ENSG00000101052	0.51468	1.42868	4.15163	3.14557	0.0102915	0.269848	-2.63987	IFT52	intraflagellar transport 52 [Source:HGNC Symbol;Acc:HGNC:15901]
ENSG00000165194	2.13771	4.40063	5.4121	3.14466	0.0103076	0.269917	-2.64135	PCDH19	protocadherin 19 [Source:HGNC Symbol;Acc:HGNC:14270]
ENSG00000173821	-1.16071	-2.23568	4.89059	-3.14056	0.0103801	0.271083	-2.64799	RNF213	ring finger protein 213 [Source:HGNC Symbol;Acc:HGNC:14539]
ENSG00000196295	-0.672611	-1.59395	2.83903	-3.1401	0.0103883	0.271083	-2.64873	AC005154.6
ENSG00000235026	0.686281	1.60913	2.52527	3.13986	0.0103926	0.271083	-2.64912	DPP10-AS1	DPP10 antisense RNA 1 [Source:HGNC Symbol;Acc:HGNC:40941]
ENSG00000214944	0.61019	1.52646	6.14101	3.13743	0.0104357	0.271517	-2.65305	ARHGEF28	Rho guanine nucleotide exchange factor (GEF) 28 [Source:HGNC Symbol;Acc:HGNC:30322]
ENSG00000187068	1.64504	3.12756	2.90586	3.13741	0.0104362	0.271517	-2.65309	C3orf70	chromosome 3 open reading frame 70 [Source:HGNC Symbol;Acc:HGNC:33731]
ENSG00000110876	-1.41542	-2.66737	4.54111	-3.13324	0.0105108	0.272837	-2.65983	SELPLG	selectin P ligand [Source:HGNC Symbol;Acc:HGNC:10722]
ENSG00000167196	0.499167	1.4134	3.81085	3.13306	0.0105141	0.272837	-2.66013	FBXO22	F-box protein 22 [Source:HGNC Symbol;Acc:HGNC:13593]
ENSG00000166689	1.39404	2.62813	3.62189	3.1323	0.0105277	0.272839	-2.66135	PLEKHA7	pleckstrin homology domain containing, family A member 7 [Source:HGNC Symbol;Acc:HGNC:27049]
ENSG00000067177	0.779373	1.71639	2.40201	3.12961	0.0105762	0.273133	-2.6657	PHKA1	phosphorylase kinase, alpha 1 (muscle) [Source:HGNC Symbol;Acc:HGNC:8925]
ENSG00000170624	0.603204	1.51909	2.09226	3.12899	0.0105875	0.273133	-2.66672	SGCD	sarcoglycan, delta (35kDa dystrophin-associated glycoprotein) [Source:HGNC Symbol;Acc:HGNC:10807]
ENSG00000141753	-0.980325	-1.97291	5.25305	-3.12861	0.0105943	0.273133	-2.66732	IGFBP4	insulin-like growth factor binding protein 4 [Source:HGNC Symbol;Acc:HGNC:5473]
ENSG00000109929	1.18307	2.27059	8.83733	3.12851	0.0105961	0.273133	-2.66749	SC5D	sterol-C5-desaturase [Source:HGNC Symbol;Acc:HGNC:10547]
ENSG00000119004	0.514225	1.42823	5.61834	3.12749	0.0106146	0.273133	-2.66914	CYP20A1	cytochrome P450, family 20, subfamily A, polypeptide 1 [Source:HGNC Symbol;Acc:HGNC:20576]
ENSG00000155903	-0.814778	-1.75903	6.66212	-3.12654	0.010632	0.273133	-2.67069	RASA2	RAS p21 protein activator 2 [Source:HGNC Symbol;Acc:HGNC:9872]
ENSG00000138964	-1.50178	-2.83193	3.89501	-3.12642	0.0106341	0.273133	-2.67088	PARVG	parvin, gamma [Source:HGNC Symbol;Acc:HGNC:14654]
ENSG00000100558	0.83143	1.77945	7.63854	3.1231	0.0106946	0.273727	-2.67625	PLEK2	pleckstrin 2 [Source:HGNC Symbol;Acc:HGNC:19238]
ENSG00000150456	0.789576	1.72857	3.7238	3.12296	0.0106973	0.273727	-2.67648	N6AMT2	N-6 adenine-specific DNA methyltransferase 2 (putative) [Source:HGNC Symbol;Acc:HGNC:27351]
ENSG00000142102	-2.18097	-4.53458	4.55208	-3.12274	0.0107013	0.273727	-2.67683	ATHL1	ATH1, acid trehalase-like 1 (yeast) [Source:HGNC Symbol;Acc:HGNC:26210]
ENSG00000205744	-1.52727	-2.88239	4.24366	-3.12147	0.0107245	0.273727	-2.67889	DENND1C	DENN/MADD domain containing 1C [Source:HGNC Symbol;Acc:HGNC:26225]
ENSG00000166863	0.647265	1.5662	2.58722	3.1208	0.0107369	0.273727	-2.67998	TAC3	tachykinin 3 [Source:HGNC Symbol;Acc:HGNC:11521]
ENSG00000147894	-1.04405	-2.06201	6.51759	-3.12068	0.0107389	0.273727	-2.68016	C9orf72	chromosome 9 open reading frame 72 [Source:HGNC Symbol;Acc:HGNC:28337]
ENSG00000172531	-2.45306	-5.47575	7.46196	-3.11992	0.0107529	0.273737	-2.68139	PPP1CA	protein phosphatase 1, catalytic subunit, alpha isozyme [Source:HGNC Symbol;Acc:HGNC:9281]
ENSG00000131591	-0.53185	-1.44578	2.29268	-3.11907	0.0107687	0.273791	-2.68278	C1orf159	chromosome 1 open reading frame 159 [Source:HGNC Symbol;Acc:HGNC:26062]
ENSG00000092020	0.553301	1.46744	7.22519	3.11707	0.0108055	0.274381	-2.68601	PPP2R3C	protein phosphatase 2, regulatory subunit B'', gamma [Source:HGNC Symbol;Acc:HGNC:17485]
ENSG00000204899	1.13844	2.20143	6.0528	3.11538	0.0108369	0.27483	-2.68875	MZT1	mitotic spindle organizing protein 1 [Source:HGNC Symbol;Acc:HGNC:33830]
ENSG00000166260	0.813352	1.75729	3.80975	3.11219	0.0108961	0.275984	-2.69391	COX11	COX11 cytochrome c oxidase copper chaperone [Source:HGNC Symbol;Acc:HGNC:2261]
ENSG00000100813	-1.707	-3.26482	5.21458	-3.10983	0.0109402	0.276753	-2.69773	ACIN1	apoptotic chromatin condensation inducer 1 [Source:HGNC Symbol;Acc:HGNC:17066]
ENSG00000157551	-1.01168	-2.01626	4.87817	-3.10722	0.0109892	0.277642	-2.70196	KCNJ15	potassium channel, inwardly rectifying subfamily J, member 15 [Source:HGNC Symbol;Acc:HGNC:6261]
ENSG00000115956	-1.8303	-3.5561	7.77503	-3.10598	0.0110124	0.27788	-2.70396	PLEK	pleckstrin [Source:HGNC Symbol;Acc:HGNC:9070]
ENSG00000049323	1.11609	2.16759	3.37074	3.10452	0.01104	0.277925	-2.70633	LTBP1	latent transforming growth factor beta binding protein 1 [Source:HGNC Symbol;Acc:HGNC:6714]
ENSG00000101333	1.37324	2.59052	3.75568	3.10395	0.0110509	0.277925	-2.70726	PLCB4	phospholipase C, beta 4 [Source:HGNC Symbol;Acc:HGNC:9059]
ENSG00000148690	0.55595	1.47014	2.39881	3.1037	0.0110556	0.277925	-2.70767	FRA10AC1	fragile site, folic acid type, rare, fra(10)(q23.3) or fra(10)(q24.2) candidate 1 [Source:HGNC Symbol;Acc:HGNC:1162]
ENSG00000043462	-1.4626	-2.75605	6.47053	-3.10287	0.0110712	0.277969	-2.709	LCP2	lymphocyte cytosolic protein 2 (SH2 domain containing leukocyte protein of 76kDa) [Source:HGNC Symbol;Acc:HGNC:6529]
ENSG00000259330	-1.03372	-2.0473	3.83911	-3.10108	0.0111053	0.27821	-2.7119	INAFM2	InaF-motif containing 2 [Source:HGNC Symbol;Acc:HGNC:35165]
ENSG00000114353	-3.23377	-9.40726	6.34398	-3.10062	0.0111139	0.27821	-2.71264	GNAI2	guanine nucleotide binding protein (G protein), alpha inhibiting activity polypeptide 2 [Source:HGNC Symbol;Acc:HGNC:4385]
ENSG00000104059	0.880128	1.84054	2.22445	3.0994	0.0111372	0.27821	-2.71462	FAM189A1	family with sequence similarity 189, member A1 [Source:HGNC Symbol;Acc:HGNC:29075]
ENSG00000157873	-0.880163	-1.84058	5.10161	-3.09874	0.0111499	0.27821	-2.7157	TNFRSF14	tumor necrosis factor receptor superfamily, member 14 [Source:HGNC Symbol;Acc:HGNC:11912]
ENSG00000198492	0.56386	1.47822	9.16737	3.09862	0.0111521	0.27821	-2.71589	YTHDF2	YTH N(6)-methyladenosine RNA binding protein 2 [Source:HGNC Symbol;Acc:HGNC:31675]
ENSG00000214029	0.653928	1.57345	2.05162	3.09737	0.011176	0.27821	-2.71791	ZNF891	zinc finger protein 891 [Source:HGNC Symbol;Acc:HGNC:38709]
ENSG00000143771	0.45768	1.37333	7.07663	3.09662	0.0111904	0.27821	-2.71913	CNIH4	cornichon family AMPA receptor auxiliary protein 4 [Source:HGNC Symbol;Acc:HGNC:25013]
ENSG00000023734	1.04941	2.06969	10.0275	3.09656	0.0111915	0.27821	-2.71922	STRAP	serine/threonine kinase receptor associated protein [Source:HGNC Symbol;Acc:HGNC:30796]
ENSG00000103316	0.742198	1.67272	1.72866	3.095	0.0112213	0.278441	-2.72174	CRYM	crystallin, mu [Source:HGNC Symbol;Acc:HGNC:2418]
ENSG00000153147	0.788956	1.72782	8.26312	3.09463	0.0112285	0.278441	-2.72234	SMARCA5	SWI/SNF related, matrix associated, actin dependent regulator of chromatin, subfamily a, member 5 [Source:HGNC Symbol;Acc:HGNC:11101]
ENSG00000204256	-2.05096	-4.14381	5.85948	-3.09366	0.0112473	0.278564	-2.72393	BRD2	bromodomain containing 2 [Source:HGNC Symbol;Acc:HGNC:1103]
ENSG00000106123	-0.631789	-1.54949	2.64279	-3.09282	0.0112634	0.27862	-2.72528	EPHB6	EPH receptor B6 [Source:HGNC Symbol;Acc:HGNC:3396]
ENSG00000183688	-0.615049	-1.53161	7.59036	-3.08916	0.0113341	0.280025	-2.7312	FAM101B	family with sequence similarity 101, member B [Source:HGNC Symbol;Acc:HGNC:28705]
ENSG00000130244	-0.840736	-1.79096	2.34581	-3.08645	0.0113868	0.280982	-2.73559	FAM98C	family with sequence similarity 98, member C [Source:HGNC Symbol;Acc:HGNC:27119]
ENSG00000229644	-3.44004	-10.8531	7.15938	-3.08516	0.011412	0.281022	-2.73768	NAMPTP1	nicotinamide phosphoribosyltransferase pseudogene 1 [Source:HGNC Symbol;Acc:HGNC:17633]
ENSG00000196437	0.821846	1.76767	2.70406	3.08494	0.0114164	0.281022	-2.73804	ZNF569	zinc finger protein 569 [Source:HGNC Symbol;Acc:HGNC:24737]
ENSG00000073536	-0.34464	-1.26983	1.74487	-3.0813	0.0114878	0.282434	-2.74394	NLE1	notchless homolog 1 (Drosophila) [Source:HGNC Symbol;Acc:HGNC:19889]
ENSG00000048740	-0.79755	-1.73815	5.71533	-3.07901	0.0115328	0.283195	-2.74764	CELF2	CUGBP, Elav-like family member 2 [Source:HGNC Symbol;Acc:HGNC:2550]
ENSG00000204091	0.436617	1.35343	1.89078	3.07703	0.0115721	0.283813	-2.75086	TDRG1	testis development related 1 (non-protein coding) [Source:HGNC Symbol;Acc:HGNC:43642]
ENSG00000198837	-2.0487	-4.13732	7.1126	-3.07567	0.011599	0.284126	-2.75305	DENND4B	DENN/MADD domain containing 4B [Source:HGNC Symbol;Acc:HGNC:29044]
ENSG00000153558	1.20442	2.30444	4.09053	3.07353	0.0116418	0.284826	-2.75653	FBXL2	F-box and leucine-rich repeat protein 2 [Source:HGNC Symbol;Acc:HGNC:13598]
ENSG00000120837	1.19491	2.28931	5.28257	3.07204	0.0116715	0.284856	-2.75895	NFYB	nuclear transcription factor Y, beta [Source:HGNC Symbol;Acc:HGNC:7805]
ENSG00000129566	-0.528857	-1.44279	2.89332	-3.07141	0.0116841	0.284856	-2.75997	TEP1	telomerase-associated protein 1 [Source:HGNC Symbol;Acc:HGNC:11726]
ENSG00000089127	-2.20992	-4.6265	5.47067	-3.07131	0.011686	0.284856	-2.76012	OAS1	2'-5'-oligoadenylate synthetase 1, 40/46kDa [Source:HGNC Symbol;Acc:HGNC:8086]
ENSG00000155506	-0.602948	-1.51882	2.95563	-3.07063	0.0116996	0.284856	-2.76122	LARP1	La ribonucleoprotein domain family, member 1 [Source:HGNC Symbol;Acc:HGNC:29531]
ENSG00000244405	-0.533932	-1.44787	2.36277	-3.06916	0.0117293	0.285232	-2.76361	ETV5	ets variant 5 [Source:HGNC Symbol;Acc:HGNC:3494]
ENSG00000254531	0.903927	1.87115	4.33725	3.0644	0.0118251	0.285708	-2.77131	FLJ20021	uncharacterized LOC90024 [Source:EntrezGene;Acc:90024]
ENSG00000083720	0.721186	1.64854	6.76095	3.06273	0.0118592	0.285708	-2.77403	OXCT1	3-oxoacid CoA transferase 1 [Source:HGNC Symbol;Acc:HGNC:8527]
ENSG00000139218	-0.569774	-1.48429	5.26653	-3.06186	0.0118768	0.285708	-2.77543	SCAF11	SR-related CTD-associated factor 11 [Source:HGNC Symbol;Acc:HGNC:10784]
ENSG00000139970	-1.28098	-2.43005	5.38894	-3.06168	0.0118804	0.285708	-2.77572	RTN1	reticulon 1 [Source:HGNC Symbol;Acc:HGNC:10467]
ENSG00000112195	-0.683877	-1.60645	2.59915	-3.06042	0.0119061	0.285708	-2.77777	TREML2	triggering receptor expressed on myeloid cells-like 2 [Source:HGNC Symbol;Acc:HGNC:21092]
ENSG00000100300	-1.99635	-3.98989	8.29809	-3.05941	0.0119267	0.285708	-2.7794	TSPO	translocator protein (18kDa) [Source:HGNC Symbol;Acc:HGNC:1158]
ENSG00000249242	1.73004	3.31736	7.08776	3.05888	0.0119377	0.285708	-2.78027	TMEM150C	transmembrane protein 150C [Source:HGNC Symbol;Acc:HGNC:37263]
ENSG00000149257	-1.21113	-2.31518	3.19275	-3.05853	0.0119448	0.285708	-2.78083	SERPINH1	serpin peptidase inhibitor, clade H (heat shock protein 47), member 1, (collagen binding protein 1) [Source:HGNC Symbol;Acc:HGNC:1546]
ENSG00000122824	1.23928	2.3608	3.92664	3.05799	0.0119559	0.285708	-2.78171	NUDT10	nudix (nucleoside diphosphate linked moiety X)-type motif 10 [Source:HGNC Symbol;Acc:HGNC:17621]
ENSG00000132423	1.13354	2.19397	4.7044	3.05788	0.0119582	0.285708	-2.78189	COQ3	coenzyme Q3 methyltransferase [Source:HGNC Symbol;Acc:HGNC:18175]
ENSG00000144642	1.19398	2.28783	4.55683	3.05758	0.0119643	0.285708	-2.78237	RBMS3	RNA binding motif, single stranded interacting protein 3 [Source:HGNC Symbol;Acc:HGNC:13427]
ENSG00000167608	-0.684737	-1.60741	2.03834	-3.05617	0.0119933	0.285708	-2.78466	TMC4	transmembrane channel-like 4 [Source:HGNC Symbol;Acc:HGNC:22998]
ENSG00000227039	-1.67555	-3.19441	4.42839	-3.05591	0.0119986	0.285708	-2.78508	ITGB2-AS1	ITGB2 antisense RNA 1 [Source:HGNC Symbol;Acc:HGNC:44304]
ENSG00000163900	0.850166	1.80271	5.40772	3.05567	0.0120035	0.285708	-2.78547	TMEM41A	transmembrane protein 41A [Source:HGNC Symbol;Acc:HGNC:30544]
ENSG00000269893	-0.834805	-1.78362	4.6321	-3.05521	0.0120129	0.285708	-2.7862	SNHG8	small nucleolar RNA host gene 8 [Source:HGNC Symbol;Acc:HGNC:33098]
ENSG00000161921	-2.69727	-6.48574	6.14914	-3.05392	0.0120395	0.285708	-2.7883	CXCL16	chemokine (C-X-C motif) ligand 16 [Source:HGNC Symbol;Acc:HGNC:16642]
ENSG00000076641	-0.810874	-1.75427	6.43855	-3.05389	0.0120402	0.285708	-2.78835	PAG1	phosphoprotein membrane anchor with glycosphingolipid microdomains 1 [Source:HGNC Symbol;Acc:HGNC:30043]
ENSG00000067141	1.02509	2.03509	3.8101	3.05296	0.0120594	0.285708	-2.78986	NEO1	neogenin 1 [Source:HGNC Symbol;Acc:HGNC:7754]
ENSG00000198855	-0.858532	-1.81319	3.41268	-3.0527	0.0120647	0.285708	-2.79027	FICD	FIC domain containing [Source:HGNC Symbol;Acc:HGNC:18416]
ENSG00000275342	-0.705478	-1.63069	5.83743	-3.05252	0.0120684	0.285708	-2.79056	SGK223	Tyrosine-protein kinase SgK223 [Source:UniProtKB/Swiss-Prot;Acc:Q86YV5]
ENSG00000100600	-2.42211	-5.35954	7.06514	-3.05216	0.0120759	0.285708	-2.79115	LGMN	legumain [Source:HGNC Symbol;Acc:HGNC:9472]
ENSG00000198646	-0.828928	-1.77637	6.71274	-3.04996	0.0121216	0.285708	-2.79472	NCOA6	nuclear receptor coactivator 6 [Source:HGNC Symbol;Acc:HGNC:15936]
ENSG00000175497	2.54388	5.83155	3.62114	3.04958	0.0121295	0.285708	-2.79534	DPP10	dipeptidyl-peptidase 10 (non-functional) [Source:HGNC Symbol;Acc:HGNC:20823]
ENSG00000182885	-1.36506	-2.57587	3.91725	-3.04939	0.0121334	0.285708	-2.79564	ADGRG3	adhesion G protein-coupled receptor G3 [Source:HGNC Symbol;Acc:HGNC:13728]
ENSG00000176697	1.62941	3.09387	3.83821	3.04891	0.0121433	0.285708	-2.79641	BDNF	brain-derived neurotrophic factor [Source:HGNC Symbol;Acc:HGNC:1033]
ENSG00000130751	0.46153	1.377	1.84096	3.0485	0.012152	0.285708	-2.79709	NPAS1	neuronal PAS domain protein 1 [Source:HGNC Symbol;Acc:HGNC:7894]
ENSG00000135862	0.66587	1.58652	7.66884	3.04774	0.0121678	0.285708	-2.79831	LAMC1	laminin, gamma 1 (formerly LAMB2) [Source:HGNC Symbol;Acc:HGNC:6492]
ENSG00000171877	0.618713	1.5355	3.58381	3.04724	0.0121782	0.285708	-2.79912	FRMD5	FERM domain containing 5 [Source:HGNC Symbol;Acc:HGNC:28214]
ENSG00000155542	0.490209	1.40465	2.64249	3.04685	0.0121864	0.285708	-2.79976	SETD9	SET domain containing 9 [Source:HGNC Symbol;Acc:HGNC:28508]
ENSG00000007341	0.490055	1.4045	2.05494	3.04682	0.012187	0.285708	-2.79981	ST7L	suppression of tumorigenicity 7 like [Source:HGNC Symbol;Acc:HGNC:18441]
ENSG00000092208	1.14658	2.21389	4.79485	3.04671	0.0121892	0.285708	-2.79998	GEMIN2	gem (nuclear organelle) associated protein 2 [Source:HGNC Symbol;Acc:HGNC:10884]
ENSG00000126249	0.811268	1.75475	3.81758	3.04311	0.0122648	0.286824	-2.80582	PDCD2L	programmed cell death 2-like [Source:HGNC Symbol;Acc:HGNC:28194]
ENSG00000102781	0.660256	1.58036	3.84113	3.04308	0.0122654	0.286824	-2.80586	KATNAL1	katanin p60 subunit A-like 1 [Source:HGNC Symbol;Acc:HGNC:28361]
ENSG00000178188	-0.577479	-1.49224	2.94067	-3.04228	0.0122822	0.286884	-2.80716	SH2B1	SH2B adaptor protein 1 [Source:HGNC Symbol;Acc:HGNC:30417]
ENSG00000169180	-1.16089	-2.23595	7.96019	-3.03973	0.0123361	0.287595	-2.8113	XPO6	exportin 6 [Source:HGNC Symbol;Acc:HGNC:19733]
ENSG00000163221	-1.91427	-3.76924	9.0388	-3.03917	0.0123478	0.287595	-2.81219	S100A12	S100 calcium binding protein A12 [Source:HGNC Symbol;Acc:HGNC:10489]
ENSG00000160883	-2.84619	-7.19101	4.84254	-3.03849	0.0123624	0.287595	-2.81331	HK3	hexokinase 3 (white cell) [Source:HGNC Symbol;Acc:HGNC:4925]
ENSG00000149091	-0.661874	-1.58214	1.82618	-3.03764	0.0123803	0.287595	-2.81468	DGKZ	diacylglycerol kinase, zeta [Source:HGNC Symbol;Acc:HGNC:2857]
ENSG00000180543	1.00529	2.00735	7.8071	3.0371	0.0123919	0.287595	-2.81556	TSPYL5	TSPY-like 5 [Source:HGNC Symbol;Acc:HGNC:29367]
ENSG00000136048	-0.670963	-1.59214	6.74283	-3.03679	0.0123984	0.287595	-2.81606	DRAM1	DNA-damage regulated autophagy modulator 1 [Source:HGNC Symbol;Acc:HGNC:25645]
ENSG00000154380	1.48083	2.79108	6.49024	3.03512	0.0124339	0.287672	-2.81876	ENAH	enabled homolog (Drosophila) [Source:HGNC Symbol;Acc:HGNC:18271]
ENSG00000126860	-0.761544	-1.6953	9.00942	-3.035	0.0124365	0.287672	-2.81896	EVI2A	ecotropic viral integration site 2A [Source:HGNC Symbol;Acc:HGNC:3499]
ENSG00000110852	-1.10112	-2.14521	9.44466	-3.03462	0.0124447	0.287672	-2.81958	CLEC2B	C-type lectin domain family 2, member B [Source:HGNC Symbol;Acc:HGNC:2053]
ENSG00000198455	0.382015	1.30316	2.20365	3.03256	0.0124886	0.288357	-2.82291	ZXDB	zinc finger, X-linked, duplicated B [Source:HGNC Symbol;Acc:HGNC:13199]
ENSG00000183621	-1.02672	-2.03739	3.25107	-3.03094	0.0125234	0.288519	-2.82554	ZNF438	zinc finger protein 438 [Source:HGNC Symbol;Acc:HGNC:21029]
ENSG00000118402	1.57178	2.97271	3.21616	3.03037	0.0125357	0.288519	-2.82646	ELOVL4	ELOVL fatty acid elongase 4 [Source:HGNC Symbol;Acc:HGNC:14415]
ENSG00000173535	-0.911814	-1.88141	4.55491	-3.02973	0.0125495	0.288519	-2.8275	TNFRSF10C	tumor necrosis factor receptor superfamily, member 10c, decoy without an intracellular domain [Source:HGNC Symbol;Acc:HGNC:11906]
ENSG00000198736	-0.641122	-1.55954	9.04582	-3.02956	0.012553	0.288519	-2.82777	MSRB1	methionine sulfoxide reductase B1 [Source:HGNC Symbol;Acc:HGNC:14133]
ENSG00000127990	0.919094	1.89093	7.68704	3.02834	0.0125794	0.288732	-2.82975	SGCE	sarcoglycan, epsilon [Source:HGNC Symbol;Acc:HGNC:10808]
ENSG00000196159	0.883383	1.8447	2.87485	3.02739	0.0126	0.288732	-2.83129	FAT4	FAT atypical cadherin 4 [Source:HGNC Symbol;Acc:HGNC:23109]
ENSG00000100554	0.875601	1.83477	8.90686	3.02714	0.0126054	0.288732	-2.8317	ATP6V1D	ATPase, H+ transporting, lysosomal 34kDa, V1 subunit D [Source:HGNC Symbol;Acc:HGNC:13527]
ENSG00000078328	1.59829	3.02783	4.31602	3.02499	0.0126519	0.289468	-2.83518	RBFOX1	RNA binding protein, fox-1 homolog (C. elegans) 1 [Source:HGNC Symbol;Acc:HGNC:18222]
ENSG00000159140	-0.465936	-1.38121	7.95947	-3.02382	0.0126773	0.28972	-2.83708	SON	SON DNA binding protein [Source:HGNC Symbol;Acc:HGNC:11183]
ENSG00000203710	-0.932705	-1.90885	3.55801	-3.0226	0.0127038	0.289924	-2.83905	CR1	complement component (3b/4b) receptor 1 (Knops blood group) [Source:HGNC Symbol;Acc:HGNC:2334]
ENSG00000173327	-0.645591	-1.56438	2.83915	-3.02209	0.0127151	0.289924	-2.83989	MAP3K11	mitogen-activated protein kinase kinase kinase 11 [Source:HGNC Symbol;Acc:HGNC:6850]
ENSG00000163155	0.741605	1.67203	2.51961	3.01691	0.0128286	0.29218	-2.84828	LYSMD1	LysM, putative peptidoglycan-binding, domain containing 1 [Source:HGNC Symbol;Acc:HGNC:32070]
ENSG00000115084	1.09054	2.12954	4.70821	3.01465	0.0128785	0.292985	-2.85195	SLC35F5	solute carrier family 35, member F5 [Source:HGNC Symbol;Acc:HGNC:23617]
ENSG00000198909	-0.826693	-1.77362	5.04812	-3.00987	0.0129845	0.295063	-2.85969	MAP3K3	mitogen-activated protein kinase kinase kinase 3 [Source:HGNC Symbol;Acc:HGNC:6855]
ENSG00000144048	0.577265	1.49202	7.46466	3.0084	0.0130172	0.295473	-2.86207	DUSP11	dual specificity phosphatase 11 (RNA/RNP complex 1-interacting) [Source:HGNC Symbol;Acc:HGNC:3066]
ENSG00000196865	1.16021	2.23491	2.99865	3.00723	0.0130435	0.295736	-2.86397	NHLRC2	NHL repeat containing 2 [Source:HGNC Symbol;Acc:HGNC:24731]
ENSG00000278053	0.5419	1.45589	3.0289	3.00435	0.0131082	0.296867	-2.86864	DDX52	DEAD (Asp-Glu-Ala-Asp) box polypeptide 52 [Source:HGNC Symbol;Acc:HGNC:20038]
ENSG00000123297	0.596203	1.51173	4.85364	3.00328	0.0131323	0.297079	-2.87038	TSFM	Ts translation elongation factor, mitochondrial [Source:HGNC Symbol;Acc:HGNC:12367]
ENSG00000171988	-0.486231	-1.40078	7.86709	-3.0019	0.0131633	0.29725	-2.8726	JMJD1C	jumonji domain containing 1C [Source:HGNC Symbol;Acc:HGNC:12313]
ENSG00000166352	1.11207	2.16155	5.18715	3.00163	0.0131694	0.29725	-2.87304	C11orf74	chromosome 11 open reading frame 74 [Source:HGNC Symbol;Acc:HGNC:25142]
ENSG00000204525	-0.660382	-1.5805	11.2474	-3.00064	0.0131919	0.297425	-2.87466	HLA-C	major histocompatibility complex, class I, C [Source:HGNC Symbol;Acc:HGNC:4933]
ENSG00000143502	1.50222	2.83278	3.36869	2.99854	0.0132395	0.297544	-2.87806	SUSD4	sushi domain containing 4 [Source:HGNC Symbol;Acc:HGNC:25470]
ENSG00000081181	0.578161	1.49295	2.56735	2.99781	0.0132562	0.297544	-2.87924	ARG2	arginase 2 [Source:HGNC Symbol;Acc:HGNC:664]
ENSG00000168214	-0.657253	-1.57708	8.10668	-2.99773	0.0132579	0.297544	-2.87937	RBPJ	recombination signal binding protein for immunoglobulin kappa J region [Source:HGNC Symbol;Acc:HGNC:5724]
ENSG00000132357	-0.567196	-1.48164	6.93767	-2.99547	0.0133094	0.297544	-2.88303	CARD6	caspase recruitment domain family, member 6 [Source:HGNC Symbol;Acc:HGNC:16394]
ENSG00000111961	-0.734774	-1.66414	2.82941	-2.99422	0.0133381	0.297544	-2.88506	SASH1	SAM and SH3 domain containing 1 [Source:HGNC Symbol;Acc:HGNC:19182]
ENSG00000092470	0.316679	1.24546	1.69019	2.99412	0.0133403	0.297544	-2.88522	WDR76	WD repeat domain 76 [Source:HGNC Symbol;Acc:HGNC:25773]
ENSG00000066933	1.05141	2.07255	5.89722	2.99316	0.0133625	0.297544	-2.88678	MYO9A	myosin IXA [Source:HGNC Symbol;Acc:HGNC:7608]
ENSG00000186522	1.07586	2.10798	6.554	2.99256	0.0133761	0.297544	-2.88775	2010-09-01	septin 10 [Source:HGNC Symbol;Acc:HGNC:14349]
ENSG00000135643	0.366087	1.28885	1.94529	2.99203	0.0133883	0.297544	-2.8886	KCNMB4	potassium channel subfamily M regulatory beta subunit 4 [Source:HGNC Symbol;Acc:HGNC:6289]
ENSG00000115935	-0.697151	-1.6213	7.33438	-2.99196	0.01339	0.297544	-2.88873	WIPF1	WAS/WASL interacting protein family, member 1 [Source:HGNC Symbol;Acc:HGNC:12736]
ENSG00000120738	-0.839836	-1.78985	8.39425	-2.99177	0.0133943	0.297544	-2.88903	EGR1	early growth response 1 [Source:HGNC Symbol;Acc:HGNC:3238]
ENSG00000129355	-0.87034	-1.82809	3.49846	-2.99109	0.0134099	0.297544	-2.89013	CDKN2D	cyclin-dependent kinase inhibitor 2D (p19, inhibits CDK4) [Source:HGNC Symbol;Acc:HGNC:1790]
ENSG00000176393	-1.62684	-3.08837	7.16889	-2.99012	0.0134322	0.297544	-2.8917	RNPEP	arginyl aminopeptidase (aminopeptidase B) [Source:HGNC Symbol;Acc:HGNC:10078]
ENSG00000154548	0.479208	1.39398	1.67435	2.9899	0.0134373	0.297544	-2.89205	SRSF12	serine/arginine-rich splicing factor 12 [Source:HGNC Symbol;Acc:HGNC:21220]
ENSG00000166225	0.520729	1.43468	2.53667	2.98945	0.0134477	0.297544	-2.89278	FRS2	fibroblast growth factor receptor substrate 2 [Source:HGNC Symbol;Acc:HGNC:16971]
ENSG00000188895	-0.805678	-1.74797	8.32282	-2.98924	0.0134527	0.297544	-2.89313	MSL1	male-specific lethal 1 homolog (Drosophila) [Source:HGNC Symbol;Acc:HGNC:27905]
ENSG00000069399	-1.37531	-2.59424	3.88321	-2.9891	0.0134558	0.297544	-2.89335	BCL3	B-cell CLL/lymphoma 3 [Source:HGNC Symbol;Acc:HGNC:998]
ENSG00000166265	1.27356	2.41757	3.17419	2.98817	0.0134773	0.297544	-2.89486	CYYR1	cysteine/tyrosine-rich 1 [Source:HGNC Symbol;Acc:HGNC:16274]
ENSG00000073921	-1.14565	-2.21246	6.96681	-2.98813	0.0134783	0.297544	-2.89493	PICALM	phosphatidylinositol binding clathrin assembly protein [Source:HGNC Symbol;Acc:HGNC:15514]
ENSG00000155792	2.0494	4.13934	7.67728	2.98609	0.0135255	0.298034	-2.89823	DEPTOR	DEP domain containing MTOR-interacting protein [Source:HGNC Symbol;Acc:HGNC:22953]
ENSG00000178573	0.39669	1.31648	4.8304	2.98589	0.0135302	0.298034	-2.89856	MAF	v-maf avian musculoaponeurotic fibrosarcoma oncogene homolog [Source:HGNC Symbol;Acc:HGNC:6776]
ENSG00000124201	-1.21171	-2.31611	7.90101	-2.98501	0.0135506	0.298158	-2.89998	ZNFX1	zinc finger, NFX1-type containing 1 [Source:HGNC Symbol;Acc:HGNC:29271]
ENSG00000170571	-0.887675	-1.85019	2.59863	-2.98431	0.0135669	0.29819	-2.90111	EMB	embigin [Source:HGNC Symbol;Acc:HGNC:30465]
ENSG00000079691	0.697208	1.62136	2.75145	2.98221	0.013616	0.298943	-2.90452	LRRC16A	leucine rich repeat containing 16A [Source:HGNC Symbol;Acc:HGNC:21581]
ENSG00000197959	0.431352	1.3485	1.64542	2.98095	0.0136455	0.299264	-2.90657	DNM3	dynamin 3 [Source:HGNC Symbol;Acc:HGNC:29125]
ENSG00000061455	0.501969	1.41615	1.95552	2.97902	0.0136909	0.299344	-2.9097	PRDM6	PR domain containing 6 [Source:HGNC Symbol;Acc:HGNC:9350]
ENSG00000205659	0.582269	1.4972	3.10396	2.97898	0.0136917	0.299344	-2.90975	LIN52	lin-52 DREAM MuvB core complex component [Source:HGNC Symbol;Acc:HGNC:19856]
ENSG00000131378	-0.762426	-1.69634	6.83236	-2.97889	0.0136938	0.299344	-2.9099	RFTN1	raftlin, lipid raft linker 1 [Source:HGNC Symbol;Acc:HGNC:30278]
ENSG00000264522	0.364188	1.28716	2.89935	2.9782	0.0137101	0.299375	-2.91102	OTUD7B	OTU deubiquitinase 7B [Source:HGNC Symbol;Acc:HGNC:16683]
ENSG00000168461	-0.689533	-1.61276	9.75018	-2.97686	0.0137417	0.299623	-2.91319	RAB31	RAB31, member RAS oncogene family [Source:HGNC Symbol;Acc:HGNC:9771]
ENSG00000113328	0.848569	1.80071	10.4011	2.97646	0.0137513	0.299623	-2.91385	CCNG1	cyclin G1 [Source:HGNC Symbol;Acc:HGNC:1592]
ENSG00000253250	1.25547	2.38744	3.86519	2.97515	0.0137822	0.299973	-2.91597	C8orf88	chromosome 8 open reading frame 88 [Source:HGNC Symbol;Acc:HGNC:44672]
ENSG00000180228	0.411527	1.33009	8.50529	2.97392	0.0138112	0.30005	-2.91796	PRKRA	protein kinase, interferon-inducible double stranded RNA dependent activator [Source:HGNC Symbol;Acc:HGNC:9438]
ENSG00000122203	0.684586	1.60724	9.91333	2.97374	0.0138156	0.30005	-2.91826	KIAA1191	KIAA1191 [Source:HGNC Symbol;Acc:HGNC:29209]
ENSG00000272129	1.00416	2.00578	3.15052	2.97162	0.0138659	0.300526	-2.92169	RP11-250B2.6
ENSG00000151702	-0.572421	-1.48702	2.62292	-2.97117	0.0138768	0.300526	-2.92243	FLI1	Fli-1 proto-oncogene, ETS transcription factor [Source:HGNC Symbol;Acc:HGNC:3749]
ENSG00000115380	1.61818	3.06988	9.39872	2.97014	0.0139013	0.300526	-2.92409	EFEMP1	EGF containing fibulin-like extracellular matrix protein 1 [Source:HGNC Symbol;Acc:HGNC:3218]
ENSG00000225889	-0.468807	-1.38396	1.84767	-2.96953	0.0139158	0.300526	-2.92507	AC074289.1
ENSG00000005810	-0.788067	-1.72676	7.79034	-2.96872	0.0139352	0.300526	-2.92639	MYCBP2	MYC binding protein 2, E3 ubiquitin protein ligase [Source:HGNC Symbol;Acc:HGNC:23386]
ENSG00000220785	1.47279	2.77558	4.13726	2.96849	0.0139407	0.300526	-2.92676	MTMR9LP	myotubularin related protein 9-like, pseudogene [Source:HGNC Symbol;Acc:HGNC:27920]
ENSG00000169413	-2.99135	-7.95216	6.21456	-2.96837	0.0139437	0.300526	-2.92696	RNASE6	ribonuclease, RNase A family, k6 [Source:HGNC Symbol;Acc:HGNC:10048]
ENSG00000151917	0.828179	1.77544	2.70857	2.96781	0.0139571	0.300526	-2.92787	BEND6	BEN domain containing 6 [Source:HGNC Symbol;Acc:HGNC:20871]
ENSG00000150045	1.26488	2.40307	6.05277	2.9643	0.0140416	0.301499	-2.93356	KLRF1	killer cell lectin-like receptor subfamily F, member 1 [Source:HGNC Symbol;Acc:HGNC:13342]
ENSG00000148926	-0.941012	-1.91987	9.4944	-2.96414	0.0140453	0.301499	-2.93382	ADM	adrenomedullin [Source:HGNC Symbol;Acc:HGNC:259]
ENSG00000064547	-0.837627	-1.78711	2.42388	-2.96364	0.0140575	0.301499	-2.93463	LPAR2	lysophosphatidic acid receptor 2 [Source:HGNC Symbol;Acc:HGNC:3168]
ENSG00000116852	-1.03785	-2.05317	4.7292	-2.96332	0.0140652	0.301499	-2.93515	KIF21B	kinesin family member 21B [Source:HGNC Symbol;Acc:HGNC:29442]
ENSG00000126261	0.579866	1.49471	3.49091	2.96282	0.0140773	0.301499	-2.93596	UBA2	ubiquitin-like modifier activating enzyme 2 [Source:HGNC Symbol;Acc:HGNC:30661]
ENSG00000138172	-1.42774	-2.69025	4.73101	-2.96112	0.0141184	0.301707	-2.93871	CALHM2	calcium homeostasis modulator 2 [Source:HGNC Symbol;Acc:HGNC:23493]
ENSG00000116641	0.675048	1.59665	4.12984	2.96064	0.0141302	0.301707	-2.9395	DOCK7	dedicator of cytokinesis 7 [Source:HGNC Symbol;Acc:HGNC:19190]
ENSG00000079215	-0.46292	-1.37833	1.79508	-2.96056	0.014132	0.301707	-2.93962	SLC1A3	solute carrier family 1 (glial high affinity glutamate transporter), member 3 [Source:HGNC Symbol;Acc:HGNC:10941]
ENSG00000205476	0.416911	1.33507	2.00324	2.95953	0.0141571	0.301817	-2.94129	CCDC85C	coiled-coil domain containing 85C [Source:HGNC Symbol;Acc:HGNC:35459]
ENSG00000130479	-1.23571	-2.35497	3.83179	-2.95912	0.0141672	0.301817	-2.94196	MAP1S	microtubule-associated protein 1S [Source:HGNC Symbol;Acc:HGNC:15715]
ENSG00000135218	-1.00788	-2.01095	7.01078	-2.95819	0.0141896	0.301975	-2.94345	CD36	CD36 molecule (thrombospondin receptor) [Source:HGNC Symbol;Acc:HGNC:1663]
ENSG00000148498	0.477007	1.39185	3.47859	2.95661	0.0142284	0.302172	-2.94603	PARD3	par-3 family cell polarity regulator [Source:HGNC Symbol;Acc:HGNC:16051]
ENSG00000167920	0.779867	1.71697	4.17713	2.95656	0.0142294	0.302172	-2.9461	TMEM99	transmembrane protein 99 [Source:HGNC Symbol;Acc:HGNC:28305]
ENSG00000049246	0.339586	1.26539	1.99706	2.95593	0.0142448	0.302172	-2.94712	PER3	period circadian clock 3 [Source:HGNC Symbol;Acc:HGNC:8847]
ENSG00000137814	0.676042	1.59775	4.34251	2.95536	0.0142589	0.302172	-2.94805	HAUS2	HAUS augmin-like complex, subunit 2 [Source:HGNC Symbol;Acc:HGNC:25530]
ENSG00000198535	0.636975	1.55507	1.70876	2.95377	0.0142978	0.302678	-2.95062	C2CD4A	C2 calcium-dependent domain containing 4A [Source:HGNC Symbol;Acc:HGNC:33627]
ENSG00000116815	-0.669282	-1.59028	8.02073	-2.95195	0.0143426	0.302972	-2.95357	CD58	CD58 molecule [Source:HGNC Symbol;Acc:HGNC:1688]
ENSG00000268713	0.613032	1.52947	3.74115	2.95124	0.0143601	0.302972	-2.95472	CTC-444N24.8
ENSG00000101670	0.972423	1.96213	1.71967	2.95115	0.0143623	0.302972	-2.95487	LIPG	lipase, endothelial [Source:HGNC Symbol;Acc:HGNC:6623]
ENSG00000101945	0.605252	1.52124	2.85549	2.95076	0.014372	0.302972	-2.9555	SUV39H1	suppressor of variegation 3-9 homolog 1 (Drosophila) [Source:HGNC Symbol;Acc:HGNC:11479]
ENSG00000143669	-1.03522	-2.04943	4.5059	-2.94944	0.0144046	0.303341	-2.95764	LYST	lysosomal trafficking regulator [Source:HGNC Symbol;Acc:HGNC:1968]
ENSG00000227507	-1.1095	-2.15771	6.59489	-2.94751	0.0144525	0.304032	-2.96077	LTB	lymphotoxin beta (TNF superfamily, member 3) [Source:HGNC Symbol;Acc:HGNC:6711]
ENSG00000236267	0.787057	1.72555	1.9605	2.94443	0.0145293	0.305328	-2.96577	AP006216.5
ENSG00000103044	0.75774	1.69084	2.45995	2.94279	0.0145704	0.305626	-2.96843	HAS3	hyaluronan synthase 3 [Source:HGNC Symbol;Acc:HGNC:4820]
ENSG00000165516	0.689437	1.61265	8.86952	2.94213	0.014587	0.305626	-2.9695	KLHDC2	kelch domain containing 2 [Source:HGNC Symbol;Acc:HGNC:20231]
ENSG00000120519	0.600299	1.51603	2.14275	2.94204	0.0145891	0.305626	-2.96964	SLC10A7	solute carrier family 10, member 7 [Source:HGNC Symbol;Acc:HGNC:23088]
ENSG00000152642	1.09895	2.14199	5.38815	2.93783	0.014695	0.307026	-2.97646	GPD1L	glycerol-3-phosphate dehydrogenase 1-like [Source:HGNC Symbol;Acc:HGNC:28956]
ENSG00000112576	-1.15947	-2.23376	6.99062	-2.93691	0.0147184	0.307026	-2.97795	CCND3	cyclin D3 [Source:HGNC Symbol;Acc:HGNC:1585]
ENSG00000170917	1.15854	2.23232	3.68761	2.93551	0.0147538	0.307026	-2.98022	NUDT6	nudix (nucleoside diphosphate linked moiety X)-type motif 6 [Source:HGNC Symbol;Acc:HGNC:8053]
ENSG00000171155	0.937149	1.91474	8.4163	2.93541	0.0147563	0.307026	-2.98038	C1GALT1C1	C1GALT1-specific chaperone 1 [Source:HGNC Symbol;Acc:HGNC:24338]
ENSG00000107551	-0.909276	-1.8781	2.56425	-2.93448	0.0147801	0.307026	-2.98189	RASSF4	Ras association (RalGDS/AF-6) domain family member 4 [Source:HGNC Symbol;Acc:HGNC:20793]
ENSG00000151240	1.47008	2.77038	5.39725	2.93408	0.0147903	0.307026	-2.98255	DIP2C	DIP2 disco-interacting protein 2 homolog C (Drosophila) [Source:HGNC Symbol;Acc:HGNC:29150]
ENSG00000196872	0.479071	1.39385	2.61912	2.93405	0.0147908	0.307026	-2.98258	KIAA1211L	KIAA1211-like [Source:HGNC Symbol;Acc:HGNC:33454]
ENSG00000120833	1.16876	2.24818	4.40603	2.93375	0.0147986	0.307026	-2.98307	SOCS2	suppressor of cytokine signaling 2 [Source:HGNC Symbol;Acc:HGNC:19382]
ENSG00000132274	-0.836126	-1.78525	9.39506	-2.93337	0.0148081	0.307026	-2.98368	TRIM22	tripartite motif containing 22 [Source:HGNC Symbol;Acc:HGNC:16379]
ENSG00000175573	-0.606009	-1.52204	4.69689	-2.9329	0.0148201	0.307026	-2.98444	C11orf68	chromosome 11 open reading frame 68 [Source:HGNC Symbol;Acc:HGNC:28801]
ENSG00000168259	-1.94742	-3.85685	6.78594	-2.93276	0.0148238	0.307026	-2.98468	DNAJC7	DnaJ (Hsp40) homolog, subfamily C, member 7 [Source:HGNC Symbol;Acc:HGNC:12392]
ENSG00000130224	1.57601	2.98144	2.93104	2.93044	0.0148831	0.3078	-2.98844	LRCH2	leucine-rich repeats and calponin homology (CH) domain containing 2 [Source:HGNC Symbol;Acc:HGNC:29292]
ENSG00000178927	-1.08922	-2.12759	7.94972	-2.9301	0.0148918	0.3078	-2.989	C17orf62	chromosome 17 open reading frame 62 [Source:HGNC Symbol;Acc:HGNC:28672]
ENSG00000140992	-0.441229	-1.35776	4.49288	-2.9294	0.0149097	0.307854	-2.99013	PDPK1	3-phosphoinositide dependent protein kinase 1 [Source:HGNC Symbol;Acc:HGNC:8816]
ENSG00000152518	-1.88109	-3.68354	6.30118	-2.9284	0.0149354	0.307975	-2.99175	ZFP36L2	ZFP36 ring finger protein-like 2 [Source:HGNC Symbol;Acc:HGNC:1108]
ENSG00000244879	-0.548331	-1.46239	2.42613	-2.92788	0.0149487	0.307975	-2.99259	GABPB1-AS1	GABPB1 antisense RNA 1 [Source:HGNC Symbol;Acc:HGNC:44157]
ENSG00000188404	-0.633117	-1.55091	10.1266	-2.92706	0.0149698	0.307975	-2.99392	SELL	selectin L [Source:HGNC Symbol;Acc:HGNC:10720]
ENSG00000018280	-1.62894	-3.09286	3.12259	-2.92679	0.0149768	0.307975	-2.99436	SLC11A1	solute carrier family 11 (proton-coupled divalent metal ion transporter), member 1 [Source:HGNC Symbol;Acc:HGNC:10907]
ENSG00000275964	1.06322	2.08959	3.22068	2.92515	0.0150191	0.308357	-2.99702	RP11-61K9.3
ENSG00000149428	-1.00017	-2.00024	7.04896	-2.92488	0.0150261	0.308357	-2.99746	HYOU1	hypoxia up-regulated 1 [Source:HGNC Symbol;Acc:HGNC:16931]
ENSG00000122224	-0.415678	-1.33393	3.54861	-2.9231	0.015072	0.308967	-3.00033	LY9	lymphocyte antigen 9 [Source:HGNC Symbol;Acc:HGNC:6730]
ENSG00000090612	0.932888	1.90909	3.88786	2.92161	0.0151107	0.308967	-3.00274	ZNF268	zinc finger protein 268 [Source:HGNC Symbol;Acc:HGNC:13061]
ENSG00000128641	1.20744	2.30928	6.92135	2.92036	0.0151434	0.308967	-3.00478	MYO1B	myosin IB [Source:HGNC Symbol;Acc:HGNC:7596]
ENSG00000060558	-2.46675	-5.52796	4.86732	-2.91988	0.0151559	0.308967	-3.00556	GNA15	guanine nucleotide binding protein (G protein), alpha 15 (Gq class) [Source:HGNC Symbol;Acc:HGNC:4383]
ENSG00000076003	0.988799	1.98453	4.46168	2.91873	0.0151857	0.308967	-3.00741	MCM6	minichromosome maintenance complex component 6 [Source:HGNC Symbol;Acc:HGNC:6949]
ENSG00000185250	0.608675	1.52486	2.08362	2.91869	0.0151869	0.308967	-3.00749	PPIL6	peptidylprolyl isomerase (cyclophilin)-like 6 [Source:HGNC Symbol;Acc:HGNC:21557]
ENSG00000130449	-0.613886	-1.53038	7.38285	-2.91712	0.0152279	0.308967	-3.01002	ZSWIM6	zinc finger, SWIM-type containing 6 [Source:HGNC Symbol;Acc:HGNC:29316]
ENSG00000163083	0.855747	1.8097	7.80245	2.91704	0.0152301	0.308967	-3.01016	INHBB	inhibin, beta B [Source:HGNC Symbol;Acc:HGNC:6067]
ENSG00000115232	-0.91136	-1.88082	4.71478	-2.91663	0.0152407	0.308967	-3.01082	ITGA4	integrin, alpha 4 (antigen CD49D, alpha 4 subunit of VLA-4 receptor) [Source:HGNC Symbol;Acc:HGNC:6140]
ENSG00000172081	-0.51337	-1.42738	3.57555	-2.91605	0.0152559	0.308967	-3.01176	MOB3A	MOB kinase activator 3A [Source:HGNC Symbol;Acc:HGNC:29802]
ENSG00000011422	-2.26921	-4.82058	7.26508	-2.91584	0.0152614	0.308967	-3.01209	PLAUR	plasminogen activator, urokinase receptor [Source:HGNC Symbol;Acc:HGNC:9053]
ENSG00000154079	0.644096	1.56276	2.91074	2.91572	0.0152646	0.308967	-3.01229	SDHAF4	succinate dehydrogenase complex assembly factor 4 [Source:HGNC Symbol;Acc:HGNC:20957]
ENSG00000101665	0.784438	1.72242	4.42974	2.91501	0.0152832	0.308967	-3.01344	SMAD7	SMAD family member 7 [Source:HGNC Symbol;Acc:HGNC:6773]
ENSG00000118200	0.706593	1.63195	5.50173	2.91495	0.015285	0.308967	-3.01355	CAMSAP2	calmodulin regulated spectrin-associated protein family, member 2 [Source:HGNC Symbol;Acc:HGNC:29188]
ENSG00000279322	0.521555	1.4355	2.97772	2.9147	0.0152914	0.308967	-3.01395	RP4-738P15.6
ENSG00000137491	-1.23338	-2.35117	2.36586	-2.9139	0.0153125	0.308967	-3.01525	SLCO2B1	solute carrier organic anion transporter family, member 2B1 [Source:HGNC Symbol;Acc:HGNC:10962]
ENSG00000133246	-2.30169	-4.93036	4.21411	-2.91242	0.0153516	0.308967	-3.01765	PRAM1	PML-RARA regulated adaptor molecule 1 [Source:HGNC Symbol;Acc:HGNC:30091]
ENSG00000243147	0.557103	1.47131	9.40275	2.91222	0.0153569	0.308967	-3.01797	MRPL33	mitochondrial ribosomal protein L33 [Source:HGNC Symbol;Acc:HGNC:14487]
ENSG00000139679	-0.600725	-1.51648	4.98055	-2.91174	0.0153696	0.308967	-3.01875	LPAR6	lysophosphatidic acid receptor 6 [Source:HGNC Symbol;Acc:HGNC:15520]
ENSG00000134245	0.746885	1.67817	2.34004	2.91171	0.0153703	0.308967	-3.01879	WNT2B	wingless-type MMTV integration site family, member 2B [Source:HGNC Symbol;Acc:HGNC:12781]
ENSG00000122643	-0.807471	-1.75014	7.82696	-2.91084	0.0153932	0.308967	-3.0202	NT5C3A	5'-nucleotidase, cytosolic IIIA [Source:HGNC Symbol;Acc:HGNC:17820]
ENSG00000102921	-0.416222	-1.33443	5.76822	-2.91029	0.015408	0.308967	-3.0211	N4BP1	NEDD4 binding protein 1 [Source:HGNC Symbol;Acc:HGNC:29850]
ENSG00000165417	0.353856	1.27797	3.34878	2.90866	0.0154512	0.308967	-3.02374	GTF2A1	general transcription factor IIA, 1, 19/37kDa [Source:HGNC Symbol;Acc:HGNC:4646]
ENSG00000112799	-1.99915	-3.99765	7.10323	-2.90857	0.0154535	0.308967	-3.02388	LY86	lymphocyte antigen 86 [Source:HGNC Symbol;Acc:HGNC:16837]
ENSG00000128708	0.704935	1.63007	8.64968	2.90853	0.0154547	0.308967	-3.02395	HAT1	histone acetyltransferase 1 [Source:HGNC Symbol;Acc:HGNC:4821]
ENSG00000205060	0.342892	1.2683	4.81181	2.90851	0.0154553	0.308967	-3.02399	SLC35B4	solute carrier family 35 (UDP-xylose/UDP-N-acetylglucosamine transporter), member B4 [Source:HGNC Symbol;Acc:HGNC:20584]
ENSG00000205765	1.0201	2.02806	7.56125	2.9077	0.0154767	0.309088	-3.02529	C5orf51	chromosome 5 open reading frame 51 [Source:HGNC Symbol;Acc:HGNC:27750]
ENSG00000124713	0.469969	1.38508	1.48117	2.90645	0.0155101	0.309155	-3.02732	GNMT	glycine N-methyltransferase [Source:HGNC Symbol;Acc:HGNC:4415]
ENSG00000005436	0.689459	1.61268	5.03387	2.9063	0.0155141	0.309155	-3.02757	GCFC2	GC-rich sequence DNA-binding factor 2 [Source:HGNC Symbol;Acc:HGNC:1317]
ENSG00000163596	0.319218	1.24765	2.11507	2.90519	0.0155437	0.309155	-3.02936	ICA1L	islet cell autoantigen 1,69kDa-like [Source:HGNC Symbol;Acc:HGNC:14442]
ENSG00000151292	0.578723	1.49353	6.79402	2.90427	0.0155682	0.309155	-3.03084	CSNK1G3	casein kinase 1, gamma 3 [Source:HGNC Symbol;Acc:HGNC:2456]
ENSG00000215114	-0.620132	-1.53702	5.34165	-2.90421	0.0155699	0.309155	-3.03095	UBXN2B	UBX domain protein 2B [Source:HGNC Symbol;Acc:HGNC:27035]
ENSG00000260368	0.414527	1.33286	1.95359	2.90412	0.0155723	0.309155	-3.03109	RP11-521I2.3
ENSG00000175110	0.700152	1.62468	8.26976	2.90276	0.0156087	0.309573	-3.03329	MRPS22	mitochondrial ribosomal protein S22 [Source:HGNC Symbol;Acc:HGNC:14508]
ENSG00000245573	1.57378	2.97683	2.44873	2.90126	0.0156493	0.310071	-3.03573	BDNF-AS	BDNF antisense RNA [Source:HGNC Symbol;Acc:HGNC:20608]
ENSG00000132640	1.67694	3.19749	7.88448	2.90047	0.0156703	0.310183	-3.037	BTBD3	BTB (POZ) domain containing 3 [Source:HGNC Symbol;Acc:HGNC:15854]
ENSG00000087266	-0.769322	-1.70447	2.74213	-2.89594	0.0157929	0.31164	-3.04434	SH3BP2	SH3-domain binding protein 2 [Source:HGNC Symbol;Acc:HGNC:10825]
ENSG00000182220	-0.465972	-1.38125	9.2765	-2.89553	0.0158042	0.31164	-3.04501	ATP6AP2	ATPase, H+ transporting, lysosomal accessory protein 2 [Source:HGNC Symbol;Acc:HGNC:18305]
ENSG00000154655	0.43633	1.35316	2.00222	2.89544	0.0158065	0.31164	-3.04515	L3MBTL4	l(3)mbt-like 4 (Drosophila) [Source:HGNC Symbol;Acc:HGNC:26677]
ENSG00000171522	-0.692554	-1.61614	5.39445	-2.89537	0.0158085	0.31164	-3.04527	PTGER4	prostaglandin E receptor 4 (subtype EP4) [Source:HGNC Symbol;Acc:HGNC:9596]
ENSG00000247982	-1.09488	-2.13595	3.33099	-2.8949	0.0158214	0.31164	-3.04604	LINC00926	long intergenic non-protein coding RNA 926 [Source:HGNC Symbol;Acc:HGNC:27514]
ENSG00000184669	1.45798	2.74723	2.55345	2.89341	0.015862	0.312134	-3.04845	OR7E14P	olfactory receptor, family 7, subfamily E, member 14 pseudogene [Source:HGNC Symbol;Acc:HGNC:8385]
ENSG00000266028	-1.31389	-2.48611	2.91175	-2.89251	0.0158865	0.312311	-3.0499	SRGAP2	SLIT-ROBO Rho GTPase activating protein 2 [Source:HGNC Symbol;Acc:HGNC:19751]
ENSG00000166073	0.667542	1.58836	2.73195	2.88852	0.015996	0.314021	-3.05637	GPR176	G protein-coupled receptor 176 [Source:HGNC Symbol;Acc:HGNC:32370]
ENSG00000121060	-1.20742	-2.30924	4.74383	-2.8882	0.0160047	0.314021	-3.05688	TRIM25	tripartite motif containing 25 [Source:HGNC Symbol;Acc:HGNC:12932]
ENSG00000131899	0.408478	1.32728	2.94499	2.88408	0.0161188	0.315951	-3.06357	LLGL1	lethal giant larvae homolog 1 (Drosophila) [Source:HGNC Symbol;Acc:HGNC:6628]
ENSG00000151150	0.537679	1.45163	2.55929	2.88295	0.01615	0.316004	-3.06539	ANK3	ankyrin 3, node of Ranvier (ankyrin G) [Source:HGNC Symbol;Acc:HGNC:494]
ENSG00000013563	-2.21752	-4.65094	3.95436	-2.88218	0.0161716	0.316004	-3.06665	DNASE1L1	deoxyribonuclease I-like 1 [Source:HGNC Symbol;Acc:HGNC:2957]
ENSG00000112249	1.01736	2.02421	7.31723	2.88192	0.0161788	0.316004	-3.06706	ASCC3	activating signal cointegrator 1 complex subunit 3 [Source:HGNC Symbol;Acc:HGNC:18697]
ENSG00000155545	0.499512	1.41373	2.55738	2.88092	0.0162066	0.316004	-3.06868	MIER3	mesoderm induction early response 1, family member 3 [Source:HGNC Symbol;Acc:HGNC:26678]
ENSG00000181631	-1.82871	-3.55218	6.96961	-2.8806	0.0162156	0.316004	-3.06921	P2RY13	purinergic receptor P2Y, G-protein coupled, 13 [Source:HGNC Symbol;Acc:HGNC:4537]
ENSG00000176209	0.537975	1.45193	8.89578	2.88049	0.0162187	0.316004	-3.06938	SMIM19	small integral membrane protein 19 [Source:HGNC Symbol;Acc:HGNC:25166]
ENSG00000171735	0.578824	1.49363	3.65241	2.88003	0.0162315	0.316004	-3.07013	CAMTA1	calmodulin binding transcription activator 1 [Source:HGNC Symbol;Acc:HGNC:18806]
ENSG00000113140	0.856078	1.81011	9.5066	2.87746	0.0163033	0.31706	-3.07428	SPARC	secreted protein, acidic, cysteine-rich (osteonectin) [Source:HGNC Symbol;Acc:HGNC:11219]
ENSG00000119139	0.549297	1.46337	3.24521	2.87678	0.0163225	0.31706	-3.07539	TJP2	tight junction protein 2 [Source:HGNC Symbol;Acc:HGNC:11828]
ENSG00000184840	-1.0225	-2.03144	8.0373	-2.87641	0.0163331	0.31706	-3.076	TMED9	transmembrane emp24 protein transport domain containing 9 [Source:HGNC Symbol;Acc:HGNC:24878]
ENSG00000071967	-0.783514	-1.72132	3.93829	-2.87515	0.0163685	0.317364	-3.07804	CYBRD1	cytochrome b reductase 1 [Source:HGNC Symbol;Acc:HGNC:20797]
ENSG00000154845	-0.491614	-1.40602	8.4792	-2.87473	0.0163803	0.317364	-3.07871	PPP4R1	protein phosphatase 4, regulatory subunit 1 [Source:HGNC Symbol;Acc:HGNC:9320]
ENSG00000153551	-0.783358	-1.72113	8.50912	-2.87289	0.0164323	0.318065	-3.08169	CMTM7	CKLF-like MARVEL transmembrane domain containing 7 [Source:HGNC Symbol;Acc:HGNC:19178]
ENSG00000159496	-1.31637	-2.49038	3.26094	-2.87009	0.0165115	0.319291	-3.08622	RGL4	ral guanine nucleotide dissociation stimulator-like 4 [Source:HGNC Symbol;Acc:HGNC:31911]
ENSG00000232040	0.405134	1.32421	1.4787	2.86897	0.0165436	0.319583	-3.08805	ZBED9	zinc finger, BED-type containing 9 [Source:HGNC Symbol;Acc:HGNC:13851]
ENSG00000273081	0.699255	1.62367	2.38196	2.86834	0.0165615	0.319583	-3.08906	NA	NA
ENSG00000072736	-0.607653	-1.52378	4.58604	-2.86744	0.0165871	0.319583	-3.09052	NFATC3	nuclear factor of activated T-cells, cytoplasmic, calcineurin-dependent 3 [Source:HGNC Symbol;Acc:HGNC:7777]
ENSG00000109680	1.43315	2.70036	3.22778	2.86733	0.0165901	0.319583	-3.09069	TBC1D19	TBC1 domain family, member 19 [Source:HGNC Symbol;Acc:HGNC:25624]
ENSG00000105983	0.562348	1.47667	3.52061	2.86629	0.01662	0.319851	-3.09238	LMBR1	limb development membrane protein 1 [Source:HGNC Symbol;Acc:HGNC:13243]
ENSG00000180185	1.32359	2.50287	5.91029	2.8644	0.016674	0.319999	-3.09544	FAHD1	fumarylacetoacetate hydrolase domain containing 1 [Source:HGNC Symbol;Acc:HGNC:14169]
ENSG00000106565	-1.27996	-2.42832	4.65643	-2.86407	0.0166836	0.319999	-3.09598	TMEM176B	transmembrane protein 176B [Source:HGNC Symbol;Acc:HGNC:29596]
ENSG00000162757	0.388789	1.30929	2.0063	2.86383	0.0166904	0.319999	-3.09636	C1orf74	chromosome 1 open reading frame 74 [Source:HGNC Symbol;Acc:HGNC:26319]
ENSG00000142765	-1.72405	-3.30363	4.7643	-2.8638	0.0166913	0.319999	-3.09641	SYTL1	synaptotagmin-like 1 [Source:HGNC Symbol;Acc:HGNC:15584]
ENSG00000158467	0.312057	1.24148	2.02272	2.86276	0.0167213	0.320269	-3.0981	AHCYL2	adenosylhomocysteinase-like 2 [Source:HGNC Symbol;Acc:HGNC:22204]
ENSG00000143119	-1.44692	-2.72625	9.79388	-2.86131	0.0167631	0.320287	-3.10045	CD53	CD53 molecule [Source:HGNC Symbol;Acc:HGNC:1686]
ENSG00000137486	-1.53884	-2.90561	4.18882	-2.86116	0.0167674	0.320287	-3.10069	ARRB1	arrestin, beta 1 [Source:HGNC Symbol;Acc:HGNC:711]
ENSG00000177156	-0.404343	-1.32349	11.2653	-2.86107	0.01677	0.320287	-3.10084	TALDO1	transaldolase 1 [Source:HGNC Symbol;Acc:HGNC:11559]
ENSG00000124486	0.51609	1.43007	8.24618	2.85729	0.0168795	0.321584	-3.10696	USP9X	ubiquitin specific peptidase 9, X-linked [Source:HGNC Symbol;Acc:HGNC:12632]
ENSG00000119446	0.615374	1.53196	3.46012	2.85702	0.0168874	0.321584	-3.1074	RBM18	RNA binding motif protein 18 [Source:HGNC Symbol;Acc:HGNC:28413]
ENSG00000240065	-1.81478	-3.51806	6.82711	-2.85664	0.0168985	0.321584	-3.10801	PSMB9	proteasome (prosome, macropain) subunit, beta type, 9 [Source:HGNC Symbol;Acc:HGNC:9546]
ENSG00000148377	0.317246	1.24595	1.95401	2.85631	0.0169081	0.321584	-3.10855	IDI2	isopentenyl-diphosphate delta isomerase 2 [Source:HGNC Symbol;Acc:HGNC:23487]
ENSG00000100055	-1.4813	-2.792	3.55297	-2.85597	0.0169179	0.321584	-3.10909	CYTH4	cytohesin 4 [Source:HGNC Symbol;Acc:HGNC:9505]
ENSG00000061794	0.63852	1.55673	7.51456	2.85405	0.0169738	0.322214	-3.1122	MRPS35	mitochondrial ribosomal protein S35 [Source:HGNC Symbol;Acc:HGNC:16635]
ENSG00000087152	-0.733769	-1.66298	3.61452	-2.85333	0.0169949	0.322214	-3.11337	ATXN7L3	ataxin 7-like 3 [Source:HGNC Symbol;Acc:HGNC:25416]
ENSG00000085514	-2.70986	-6.5426	5.36731	-2.85319	0.0169991	0.322214	-3.1136	PILRA	paired immunoglobin-like type 2 receptor alpha [Source:HGNC Symbol;Acc:HGNC:20396]
ENSG00000100599	-2.23951	-4.72237	4.82082	-2.84995	0.0170941	0.323471	-3.11884	RIN3	Ras and Rab interactor 3 [Source:HGNC Symbol;Acc:HGNC:18751]
ENSG00000187239	-0.851901	-1.80488	7.49474	-2.84755	0.017165	0.323471	-3.12273	FNBP1	formin binding protein 1 [Source:HGNC Symbol;Acc:HGNC:17069]
ENSG00000156127	-1.42109	-2.67787	4.54181	-2.84669	0.0171904	0.323471	-3.12412	BATF	basic leucine zipper transcription factor, ATF-like [Source:HGNC Symbol;Acc:HGNC:958]
ENSG00000166979	0.613862	1.53035	2.62729	2.84659	0.0171933	0.323471	-3.12428	EVA1C	eva-1 homolog C (C. elegans) [Source:HGNC Symbol;Acc:HGNC:13239]
ENSG00000198108	1.29157	2.44794	7.63656	2.84641	0.0171988	0.323471	-3.12458	CHSY3	chondroitin sulfate synthase 3 [Source:HGNC Symbol;Acc:HGNC:24293]
ENSG00000083782	0.521511	1.43546	1.75172	2.84609	0.0172083	0.323471	-3.1251	EPYC	epiphycan [Source:HGNC Symbol;Acc:HGNC:3053]
ENSG00000038945	-1.22898	-2.34401	2.52751	-2.84587	0.0172148	0.323471	-3.12545	MSR1	macrophage scavenger receptor 1 [Source:HGNC Symbol;Acc:HGNC:7376]
ENSG00000151726	-0.643131	-1.56171	10.0507	-2.84476	0.0172478	0.323471	-3.12725	ACSL1	acyl-CoA synthetase long-chain family member 1 [Source:HGNC Symbol;Acc:HGNC:3569]
ENSG00000141506	-1.74118	-3.34308	4.33111	-2.84464	0.0172512	0.323471	-3.12744	PIK3R5	phosphoinositide-3-kinase, regulatory subunit 5 [Source:HGNC Symbol;Acc:HGNC:30035]
ENSG00000178053	1.02845	2.03983	5.72583	2.84447	0.0172564	0.323471	-3.12772	MLF1	myeloid leukemia factor 1 [Source:HGNC Symbol;Acc:HGNC:7125]
ENSG00000197083	0.957191	1.94153	2.7409	2.84433	0.0172605	0.323471	-3.12795	ZNF300P1	zinc finger protein 300 pseudogene 1 (functional) [Source:HGNC Symbol;Acc:HGNC:27032]
ENSG00000169826	-0.399181	-1.31876	3.12149	-2.84337	0.0172891	0.323471	-3.1295	CSGALNACT2	chondroitin sulfate N-acetylgalactosaminyltransferase 2 [Source:HGNC Symbol;Acc:HGNC:24292]
ENSG00000198168	0.97973	1.9721	3.80075	2.84325	0.0172926	0.323471	-3.12969	SVIP	small VCP/p97-interacting protein [Source:HGNC Symbol;Acc:HGNC:25238]
ENSG00000150630	0.870457	1.82824	7.06223	2.84295	0.0173016	0.323471	-3.13018	VEGFC	vascular endothelial growth factor C [Source:HGNC Symbol;Acc:HGNC:12682]
ENSG00000151552	0.866741	1.82354	6.68027	2.84278	0.0173067	0.323471	-3.13046	QDPR	quinoid dihydropteridine reductase [Source:HGNC Symbol;Acc:HGNC:9752]
ENSG00000095209	1.25	2.37842	3.63786	2.84094	0.0173616	0.323829	-3.13344	TMEM38B	transmembrane protein 38B [Source:HGNC Symbol;Acc:HGNC:25535]
ENSG00000270362	0.362346	1.28551	1.82379	2.84093	0.0173617	0.323829	-3.13344	HMGN3-AS1	HMGN3 antisense RNA 1 [Source:HGNC Symbol;Acc:HGNC:48984]
ENSG00000106948	-1.49339	-2.81551	6.77582	-2.84032	0.0173801	0.323829	-3.13444	AKNA	AT-hook transcription factor [Source:HGNC Symbol;Acc:HGNC:24108]
ENSG00000095970	-3.23701	-9.42838	4.23191	-2.83998	0.0173903	0.323829	-3.13499	TREM2	triggering receptor expressed on myeloid cells 2 [Source:HGNC Symbol;Acc:HGNC:17761]
ENSG00000158079	0.80812	1.75093	2.84787	2.83836	0.0174389	0.324434	-3.13761	PTPDC1	protein tyrosine phosphatase domain containing 1 [Source:HGNC Symbol;Acc:HGNC:30184]
ENSG00000103642	-0.272919	-1.20825	4.80476	-2.83764	0.0174605	0.324536	-3.13877	LACTB	lactamase, beta [Source:HGNC Symbol;Acc:HGNC:16468]
ENSG00000131504	-0.978639	-1.97061	4.69956	-2.83604	0.0175088	0.324865	-3.14137	DIAPH1	diaphanous-related formin 1 [Source:HGNC Symbol;Acc:HGNC:2876]
ENSG00000137269	0.754461	1.687	2.73073	2.83598	0.0175105	0.324865	-3.14146	LRRC1	leucine rich repeat containing 1 [Source:HGNC Symbol;Acc:HGNC:14307]
ENSG00000143740	0.398802	1.31841	6.73306	2.83502	0.0175394	0.325101	-3.14301	SNAP47	synaptosomal-associated protein, 47kDa [Source:HGNC Symbol;Acc:HGNC:30669]
ENSG00000183955	-0.854452	-1.80807	3.22713	-2.834	0.0175702	0.325271	-3.14466	SETD8	SET domain containing (lysine methyltransferase) 8 [Source:HGNC Symbol;Acc:HGNC:29489]
ENSG00000165669	0.443869	1.36025	3.82835	2.83365	0.0175809	0.325271	-3.14523	FAM204A	family with sequence similarity 204, member A [Source:HGNC Symbol;Acc:HGNC:25794]
ENSG00000116791	1.68235	3.2095	6.62652	2.83262	0.0176121	0.325408	-3.1469	CRYZ	crystallin, zeta (quinone reductase) [Source:HGNC Symbol;Acc:HGNC:2419]
ENSG00000099139	1.28363	2.43451	5.11753	2.83234	0.0176207	0.325408	-3.14736	PCSK5	proprotein convertase subtilisin/kexin type 5 [Source:HGNC Symbol;Acc:HGNC:8747]
ENSG00000116741	-0.523475	-1.43741	11.8981	-2.83041	0.0176792	0.326189	-3.15047	RGS2	regulator of G-protein signaling 2 [Source:HGNC Symbol;Acc:HGNC:9998]
ENSG00000132694	-0.842572	-1.79324	2.68095	-2.82965	0.0177025	0.32632	-3.15171	ARHGEF11	Rho guanine nucleotide exchange factor (GEF) 11 [Source:HGNC Symbol;Acc:HGNC:14580]
ENSG00000119397	-0.841405	-1.79179	3.40266	-2.82844	0.0177394	0.326365	-3.15367	CNTRL	centriolin [Source:HGNC Symbol;Acc:HGNC:1858]
ENSG00000277954	0.695111	1.61901	1.8419	2.82796	0.0177541	0.326365	-3.15445	RP11-679B19.1
ENSG00000128059	1.16848	2.24775	6.13212	2.82717	0.0177782	0.326365	-3.15572	PPAT	phosphoribosyl pyrophosphate amidotransferase [Source:HGNC Symbol;Acc:HGNC:9238]
ENSG00000183722	2.09964	4.28601	7.20728	2.82716	0.0177785	0.326365	-3.15574	LHFP	lipoma HMGIC fusion partner [Source:HGNC Symbol;Acc:HGNC:6586]
ENSG00000203709	-1.30328	-2.46789	5.92155	-2.82691	0.0177861	0.326365	-3.15614	C1orf132	chromosome 1 open reading frame 132 [Source:HGNC Symbol;Acc:HGNC:32018]
ENSG00000136603	0.682233	1.60462	3.98825	2.8262	0.0178079	0.326468	-3.15729	SKIL	SKI-like proto-oncogene [Source:HGNC Symbol;Acc:HGNC:10897]
ENSG00000141524	-1.23736	-2.35766	3.33009	-2.82504	0.0178435	0.326779	-3.15917	TMC6	transmembrane channel-like 6 [Source:HGNC Symbol;Acc:HGNC:18021]
ENSG00000149294	0.402201	1.32152	1.7347	2.82459	0.0178574	0.326779	-3.1599	NCAM1	neural cell adhesion molecule 1 [Source:HGNC Symbol;Acc:HGNC:7656]
ENSG00000136932	-0.399928	-1.31944	4.5288	-2.82287	0.0179103	0.327057	-3.16268	C9orf156	chromosome 9 open reading frame 156 [Source:HGNC Symbol;Acc:HGNC:30967]
ENSG00000113583	0.478581	1.39337	9.47883	2.82248	0.0179224	0.327057	-3.16331	C5orf15	chromosome 5 open reading frame 15 [Source:HGNC Symbol;Acc:HGNC:20656]
ENSG00000083642	0.484469	1.39907	3.08542	2.82222	0.0179303	0.327057	-3.16373	PDS5B	PDS5 cohesin associated factor B [Source:HGNC Symbol;Acc:HGNC:20418]
ENSG00000103021	1.2115	2.31578	4.19228	2.82199	0.0179376	0.327057	-3.16411	CCDC113	coiled-coil domain containing 113 [Source:HGNC Symbol;Acc:HGNC:25002]
ENSG00000163348	0.640506	1.55888	3.74754	2.82142	0.0179553	0.327083	-3.16503	PYGO2	pygopus family PHD finger 2 [Source:HGNC Symbol;Acc:HGNC:30257]
ENSG00000090674	-1.06227	-2.08821	3.89027	-2.81993	0.0180014	0.327166	-3.16745	MCOLN1	mucolipin 1 [Source:HGNC Symbol;Acc:HGNC:13356]
ENSG00000108384	0.718276	1.64521	7.503	2.81978	0.0180061	0.327166	-3.16769	RAD51C	RAD51 paralog C [Source:HGNC Symbol;Acc:HGNC:9820]
ENSG00000133401	1.51954	2.867	4.40589	2.81933	0.01802	0.327166	-3.16841	PDZD2	PDZ domain containing 2 [Source:HGNC Symbol;Acc:HGNC:18486]
ENSG00000185808	0.876107	1.83542	7.79504	2.81917	0.0180249	0.327166	-3.16867	PIGP	phosphatidylinositol glycan anchor biosynthesis, class P [Source:HGNC Symbol;Acc:HGNC:3046]
ENSG00000181450	0.365657	1.28847	1.91658	2.81803	0.0180602	0.32751	-3.17051	ZNF678	zinc finger protein 678 [Source:HGNC Symbol;Acc:HGNC:28652]
ENSG00000172954	1.22367	2.3354	7.34134	2.81718	0.0180867	0.327684	-3.17188	LCLAT1	lysocardiolipin acyltransferase 1 [Source:HGNC Symbol;Acc:HGNC:26756]
ENSG00000067955	1.194	2.28786	7.36709	2.81608	0.018121	0.327684	-3.17367	CBFB	core-binding factor, beta subunit [Source:HGNC Symbol;Acc:HGNC:1539]
ENSG00000108830	0.364206	1.28717	1.90605	2.8154	0.0181424	0.327684	-3.17477	RND2	Rho family GTPase 2 [Source:HGNC Symbol;Acc:HGNC:18315]
ENSG00000156103	0.276045	1.21087	1.70287	2.81523	0.0181476	0.327684	-3.17504	MMP16	matrix metallopeptidase 16 (membrane-inserted) [Source:HGNC Symbol;Acc:HGNC:7162]
ENSG00000119321	-0.554081	-1.46823	2.23866	-2.81476	0.0181624	0.327684	-3.17581	FKBP15	FK506 binding protein 15, 133kDa [Source:HGNC Symbol;Acc:HGNC:23397]
ENSG00000122958	0.398583	1.31821	9.98776	2.8131	0.0182144	0.327684	-3.17849	VPS26A	vacuolar protein sorting 26 homolog A (S. pombe) [Source:HGNC Symbol;Acc:HGNC:12711]
ENSG00000130755	-3.17236	-9.01518	7.8334	-2.81282	0.0182233	0.327684	-3.17895	GMFG	glia maturation factor, gamma [Source:HGNC Symbol;Acc:HGNC:4374]
ENSG00000103966	-0.574739	-1.48941	2.82167	-2.81259	0.0182305	0.327684	-3.17932	EHD4	EH-domain containing 4 [Source:HGNC Symbol;Acc:HGNC:3245]
ENSG00000120129	-0.985624	-1.98017	8.12872	-2.81205	0.0182475	0.327684	-3.1802	DUSP1	dual specificity phosphatase 1 [Source:HGNC Symbol;Acc:HGNC:3064]
ENSG00000102524	-0.975523	-1.96635	9.74886	-2.81204	0.0182475	0.327684	-3.1802	TNFSF13B	tumor necrosis factor (ligand) superfamily, member 13b [Source:HGNC Symbol;Acc:HGNC:11929]
ENSG00000013297	0.564131	1.4785	2.47072	2.81187	0.0182529	0.327684	-3.18047	CLDN11	claudin 11 [Source:HGNC Symbol;Acc:HGNC:8514]
ENSG00000132507	-1.84468	-3.59174	3.78728	-2.81148	0.0182653	0.327684	-3.18111	EIF5A	eukaryotic translation initiation factor 5A [Source:HGNC Symbol;Acc:HGNC:3300]
ENSG00000109189	1.43004	2.69455	5.73877	2.81063	0.018292	0.32787	-3.18248	USP46	ubiquitin specific peptidase 46 [Source:HGNC Symbol;Acc:HGNC:20075]
ENSG00000122778	0.449538	1.3656	2.20338	2.80635	0.0184273	0.329659	-3.18941	KIAA1549	KIAA1549 [Source:HGNC Symbol;Acc:HGNC:22219]
ENSG00000160233	0.347947	1.27275	2.05491	2.80605	0.0184371	0.329659	-3.1899	LRRC3	leucine rich repeat containing 3 [Source:HGNC Symbol;Acc:HGNC:14965]
ENSG00000255389	0.424602	1.3422	1.89951	2.80579	0.0184454	0.329659	-3.19033	C6orf3
ENSG00000197061	-1.07577	-2.10785	2.99332	-2.80465	0.0184817	0.329659	-3.19217	HIST1H4C	histone cluster 1, H4c [Source:HGNC Symbol;Acc:HGNC:4787]
ENSG00000095564	-0.373873	-1.29583	8.15996	-2.80456	0.0184845	0.329659	-3.19232	BTAF1	BTAF1 RNA polymerase II, B-TFIID transcription factor-associated, 170kDa [Source:HGNC Symbol;Acc:HGNC:17307]
ENSG00000167618	1.4488	2.72982	2.6842	2.80434	0.0184914	0.329659	-3.19267	LAIR2	leukocyte-associated immunoglobulin-like receptor 2 [Source:HGNC Symbol;Acc:HGNC:6478]
ENSG00000188938	0.332796	1.25945	4.00381	2.80356	0.0185163	0.329659	-3.19393	FAM120AOS	family with sequence similarity 120A opposite strand [Source:HGNC Symbol;Acc:HGNC:23389]
ENSG00000174842	0.842226	1.79281	5.49124	2.80335	0.018523	0.329659	-3.19427	GLMN	glomulin, FKBP associated protein [Source:HGNC Symbol;Acc:HGNC:14373]
ENSG00000162444	-1.47839	-2.78637	5.91679	-2.80244	0.0185519	0.329797	-3.19573	RBP7	retinol binding protein 7, cellular [Source:HGNC Symbol;Acc:HGNC:30316]
ENSG00000091106	-1.19109	-2.28325	2.3463	-2.80158	0.0185796	0.329797	-3.19714	NLRC4	NLR family, CARD domain containing 4 [Source:HGNC Symbol;Acc:HGNC:16412]
ENSG00000125869	0.429525	1.34679	1.78283	2.80095	0.0185996	0.329797	-3.19814	LAMP5	lysosomal-associated membrane protein family, member 5 [Source:HGNC Symbol;Acc:HGNC:16097]
ENSG00000178947	1.57479	2.97892	5.08038	2.79981	0.0186363	0.329797	-3.19999	SMIM10L2A	small integral membrane protein 10 like 2A [Source:HGNC Symbol;Acc:HGNC:34499]
ENSG00000176595	-0.454985	-1.37077	2.32303	-2.79962	0.0186424	0.329797	-3.2003	KBTBD11	kelch repeat and BTB (POZ) domain containing 11 [Source:HGNC Symbol;Acc:HGNC:29104]
ENSG00000165959	-0.49849	-1.41273	2.02501	-2.7987	0.0186719	0.329797	-3.20178	CLMN	calmin (calponin-like, transmembrane) [Source:HGNC Symbol;Acc:HGNC:19972]
ENSG00000198223	-1.66152	-3.16349	3.65608	-2.79865	0.0186734	0.329797	-3.20186	CSF2RA	colony stimulating factor 2 receptor, alpha, low-affinity (granulocyte-macrophage) [Source:HGNC Symbol;Acc:HGNC:2435]
ENSG00000153363	0.664414	1.58492	4.14207	2.7986	0.0186753	0.329797	-3.20196	LINC00467	long intergenic non-protein coding RNA 467 [Source:HGNC Symbol;Acc:HGNC:28227]
ENSG00000048544	0.762991	1.69701	4.79944	2.79788	0.0186983	0.329797	-3.20311	MRPS10	mitochondrial ribosomal protein S10 [Source:HGNC Symbol;Acc:HGNC:14502]
ENSG00000133317	-0.934244	-1.91089	3.30218	-2.79767	0.018705	0.329797	-3.20345	LGALS12	lectin, galactoside-binding, soluble, 12 [Source:HGNC Symbol;Acc:HGNC:15788]
ENSG00000146192	-0.489959	-1.40441	1.85073	-2.79749	0.0187111	0.329797	-3.20375	FGD2	FYVE, RhoGEF and PH domain containing 2 [Source:HGNC Symbol;Acc:HGNC:3664]
ENSG00000167658	-0.845128	-1.79642	10.83	-2.79617	0.0187535	0.329849	-3.20588	EEF2	eukaryotic translation elongation factor 2 [Source:HGNC Symbol;Acc:HGNC:3214]
ENSG00000158122	0.933311	1.90965	6.09629	2.79616	0.0187538	0.329849	-3.20589	AAED1	AhpC/TSA antioxidant enzyme domain containing 1 [Source:HGNC Symbol;Acc:HGNC:16881]
ENSG00000103707	0.920544	1.89283	3.06337	2.79577	0.0187663	0.329849	-3.20652	MTFMT	mitochondrial methionyl-tRNA formyltransferase [Source:HGNC Symbol;Acc:HGNC:29666]
ENSG00000135525	0.545811	1.45984	2.93184	2.79504	0.01879	0.329849	-3.2077	MAP7	microtubule-associated protein 7 [Source:HGNC Symbol;Acc:HGNC:6869]
ENSG00000148411	-0.622581	-1.53963	3.71943	-2.79486	0.0187961	0.329849	-3.20801	NACC2	NACC family member 2, BEN and BTB (POZ) domain containing [Source:HGNC Symbol;Acc:HGNC:23846]
ENSG00000057294	0.72285	1.65044	7.10775	2.79378	0.0188308	0.329987	-3.20974	PKP2	plakophilin 2 [Source:HGNC Symbol;Acc:HGNC:9024]
ENSG00000116649	-1.57299	-2.97522	5.9258	-2.7936	0.0188367	0.329987	-3.21004	SRM	spermidine synthase [Source:HGNC Symbol;Acc:HGNC:11296]
ENSG00000166676	0.561678	1.47598	2.25834	2.79195	0.0188904	0.330074	-3.21271	TVP23A	trans-golgi network vesicle protein 23 homolog A (S. cerevisiae) [Source:HGNC Symbol;Acc:HGNC:20398]
ENSG00000080493	0.560193	1.47447	1.74272	2.79192	0.0188913	0.330074	-3.21275	SLC4A4	solute carrier family 4 (sodium bicarbonate cotransporter), member 4 [Source:HGNC Symbol;Acc:HGNC:11030]
ENSG00000138698	0.475731	1.39062	5.75548	2.79175	0.0188969	0.330074	-3.21303	RAP1GDS1	RAP1, GTP-GDP dissociation stimulator 1 [Source:HGNC Symbol;Acc:HGNC:9859]
ENSG00000265206	-0.962712	-1.94897	3.51155	-2.79143	0.0189074	0.330074	-3.21355	RP5-1171I10.5
ENSG00000204136	-1.77928	-3.43255	5.3409	-2.7903	0.0189443	0.330269	-3.21538	GGTA1P	glycoprotein, alpha-galactosyltransferase 1 pseudogene [Source:HGNC Symbol;Acc:HGNC:4253]
ENSG00000186314	0.965447	1.95267	4.54936	2.7896	0.0189671	0.330269	-3.21651	PRELID2	PRELI domain containing 2 [Source:HGNC Symbol;Acc:HGNC:28306]
ENSG00000163492	0.375813	1.29757	1.67368	2.78958	0.0189677	0.330269	-3.21654	CCDC141	coiled-coil domain containing 141 [Source:HGNC Symbol;Acc:HGNC:26821]
ENSG00000136861	-0.483218	-1.39786	3.30157	-2.78902	0.0189861	0.330303	-3.21745	CDK5RAP2	CDK5 regulatory subunit associated protein 2 [Source:HGNC Symbol;Acc:HGNC:18672]
ENSG00000146063	-1.43827	-2.70995	4.06376	-2.78746	0.019037	0.330595	-3.21996	TRIM41	tripartite motif containing 41 [Source:HGNC Symbol;Acc:HGNC:19013]
ENSG00000113070	-2.90632	-7.49706	5.93895	-2.78741	0.0190389	0.330595	-3.22005	HBEGF	heparin-binding EGF-like growth factor [Source:HGNC Symbol;Acc:HGNC:3059]
ENSG00000197635	0.730724	1.65947	4.44224	2.78651	0.0190684	0.330595	-3.22151	DPP4	dipeptidyl-peptidase 4 [Source:HGNC Symbol;Acc:HGNC:3009]
ENSG00000119718	0.568613	1.4831	8.35334	2.78636	0.0190733	0.330595	-3.22175	EIF2B2	eukaryotic translation initiation factor 2B, subunit 2 beta, 39kDa [Source:HGNC Symbol;Acc:HGNC:3258]
ENSG00000171103	1.56719	2.96327	7.42372	2.786	0.0190851	0.330595	-3.22233	TRMT61B	tRNA methyltransferase 61B [Source:HGNC Symbol;Acc:HGNC:26070]
ENSG00000119899	-0.407088	-1.32601	3.18753	-2.78522	0.0191107	0.330753	-3.22359	SLC17A5	solute carrier family 17 (acidic sugar transporter), member 5 [Source:HGNC Symbol;Acc:HGNC:10933]
ENSG00000105875	-0.382813	-1.30388	2.19679	-2.78425	0.0191427	0.330808	-3.22516	WDR91	WD repeat domain 91 [Source:HGNC Symbol;Acc:HGNC:24997]
ENSG00000055609	-0.64554	-1.56432	4.28852	-2.78346	0.0191689	0.330808	-3.22644	KMT2C	lysine (K)-specific methyltransferase 2C [Source:HGNC Symbol;Acc:HGNC:13726]
ENSG00000175575	0.789627	1.72863	4.74506	2.78331	0.0191739	0.330808	-3.22668	PAAF1	proteasomal ATPase-associated factor 1 [Source:HGNC Symbol;Acc:HGNC:25687]
ENSG00000174010	1.42851	2.69169	6.29124	2.78288	0.0191879	0.330808	-3.22737	KLHL15	kelch-like family member 15 [Source:HGNC Symbol;Acc:HGNC:29347]
ENSG00000171812	1.94856	3.8599	3.84937	2.78263	0.0191961	0.330808	-3.22777	COL8A2	collagen, type VIII, alpha 2 [Source:HGNC Symbol;Acc:HGNC:2216]
ENSG00000148362	-1.12992	-2.18847	3.63576	-2.78179	0.019224	0.331005	-3.22913	C9orf142	chromosome 9 open reading frame 142 [Source:HGNC Symbol;Acc:HGNC:27849]
ENSG00000130958	0.687005	1.60994	6.63131	2.77934	0.0193054	0.332123	-3.2331	SLC35D2	solute carrier family 35 (UDP-GlcNAc/UDP-glucose transporter), member D2 [Source:HGNC Symbol;Acc:HGNC:20799]
ENSG00000152413	1.33406	2.52111	7.63608	2.77787	0.0193544	0.332581	-3.23548	HOMER1	homer scaffolding protein 1 [Source:HGNC Symbol;Acc:HGNC:17512]
ENSG00000114738	-1.67717	-3.198	6.07732	-2.77722	0.019376	0.332581	-3.23652	MAPKAPK3	mitogen-activated protein kinase-activated protein kinase 3 [Source:HGNC Symbol;Acc:HGNC:6888]
ENSG00000185963	-0.760954	-1.69461	3.28713	-2.77696	0.0193849	0.332581	-3.23695	BICD2	bicaudal D homolog 2 (Drosophila) [Source:HGNC Symbol;Acc:HGNC:17208]
ENSG00000132932	0.447561	1.36373	2.40419	2.77641	0.0194032	0.332581	-3.23784	ATP8A2	ATPase, aminophospholipid transporter, class I, type 8A, member 2 [Source:HGNC Symbol;Acc:HGNC:13533]
ENSG00000164258	0.476262	1.39113	8.50622	2.77606	0.0194148	0.332581	-3.2384	NDUFS4	NADH dehydrogenase (ubiquinone) Fe-S protein 4, 18kDa (NADH-coenzyme Q reductase) [Source:HGNC Symbol;Acc:HGNC:7711]
ENSG00000150782	-0.862894	-1.81868	4.363	-2.77505	0.0194486	0.332859	-3.24003	IL18	interleukin 18 [Source:HGNC Symbol;Acc:HGNC:5986]
ENSG00000166479	0.755655	1.6884	3.49001	2.77449	0.0194675	0.332859	-3.24094	TMX3	thioredoxin-related transmembrane protein 3 [Source:HGNC Symbol;Acc:HGNC:24718]
ENSG00000171729	-1.09848	-2.14129	3.28812	-2.7741	0.0194806	0.332859	-3.24157	TMEM51	transmembrane protein 51 [Source:HGNC Symbol;Acc:HGNC:25488]
ENSG00000146950	1.36002	2.56688	3.00477	2.77245	0.0195359	0.333519	-3.24423	SHROOM2	shroom family member 2 [Source:HGNC Symbol;Acc:HGNC:630]
ENSG00000092978	0.664867	1.58542	2.93078	2.76987	0.019623	0.334723	-3.2484	GPATCH2	G patch domain containing 2 [Source:HGNC Symbol;Acc:HGNC:25499]
ENSG00000196924	-2.18602	-4.55049	6.70904	-2.76855	0.0196677	0.335201	-3.25054	FLNA	filamin A, alpha [Source:HGNC Symbol;Acc:HGNC:3754]
ENSG00000168078	0.907739	1.8761	2.20143	2.76669	0.019731	0.335995	-3.25355	PBK	PDZ binding kinase [Source:HGNC Symbol;Acc:HGNC:18282]
ENSG00000006634	0.922938	1.89597	6.48452	2.76607	0.0197521	0.33607	-3.25455	DBF4	DBF4 zinc finger [Source:HGNC Symbol;Acc:HGNC:17364]
ENSG00000121542	0.960228	1.94562	3.65294	2.76512	0.0197843	0.336333	-3.25608	SEC22A	SEC22 vesicle trafficking protein homolog A (S. cerevisiae) [Source:HGNC Symbol;Acc:HGNC:20260]
ENSG00000159314	-0.760815	-1.69445	2.95533	-2.76306	0.0198546	0.337198	-3.25941	ARHGAP27	Rho GTPase activating protein 27 [Source:HGNC Symbol;Acc:HGNC:31813]
ENSG00000259946	0.408487	1.32729	1.77196	2.76265	0.0198687	0.337198	-3.26007	RP11-490G2.2
AFFX-HSAC07/X00351_3_at	-0.562262	-1.47658	12.5338	-2.76052	0.0199419	0.337385	-3.26352	NA	NA
ENSG00000155755	0.636799	1.55488	3.30876	2.76025	0.0199512	0.337385	-3.26396	TMEM237	transmembrane protein 237 [Source:HGNC Symbol;Acc:HGNC:14432]
ENSG00000168769	-0.463461	-1.37885	2.07496	-2.75987	0.0199642	0.337385	-3.26457	TET2	tet methylcytosine dioxygenase 2 [Source:HGNC Symbol;Acc:HGNC:25941]
ENSG00000105639	-0.462325	-1.37776	1.92742	-2.75931	0.0199833	0.337385	-3.26546	JAK3	Janus kinase 3 [Source:HGNC Symbol;Acc:HGNC:6193]
ENSG00000129946	1.0266	2.03721	3.31849	2.7589	0.0199977	0.337385	-3.26614	SHC2	SHC (Src homology 2 domain containing) transforming protein 2 [Source:HGNC Symbol;Acc:HGNC:29869]
ENSG00000182645	0.500138	1.41435	1.64685	2.75816	0.0200231	0.337385	-3.26733	CCDC172	coiled-coil domain containing 172 [Source:HGNC Symbol;Acc:HGNC:30524]
ENSG00000110324	-1.8172	-3.52398	8.13962	-2.75812	0.0200244	0.337385	-3.26739	IL10RA	interleukin 10 receptor, alpha [Source:HGNC Symbol;Acc:HGNC:5964]
ENSG00000165863	0.576841	1.49158	1.67705	2.75793	0.0200309	0.337385	-3.26769	C10orf82	chromosome 10 open reading frame 82 [Source:HGNC Symbol;Acc:HGNC:28500]
ENSG00000163406	-0.603776	-1.51969	2.42299	-2.75765	0.0200408	0.337385	-3.26816	SLC15A2	solute carrier family 15 (oligopeptide transporter), member 2 [Source:HGNC Symbol;Acc:HGNC:10921]
ENSG00000017797	-0.574311	-1.48897	4.59622	-2.75721	0.0200559	0.337385	-3.26886	RALBP1	ralA binding protein 1 [Source:HGNC Symbol;Acc:HGNC:9841]
ENSG00000143341	1.04436	2.06246	3.08943	2.75697	0.0200643	0.337385	-3.26925	HMCN1	hemicentin 1 [Source:HGNC Symbol;Acc:HGNC:19194]
ENSG00000178409	0.40889	1.32766	3.01236	2.75487	0.0201371	0.337947	-3.27265	BEND3	BEN domain containing 3 [Source:HGNC Symbol;Acc:HGNC:23040]
ENSG00000149798	-0.322701	-1.25067	3.34678	-2.75464	0.0201449	0.337947	-3.27301	CDC42EP2	CDC42 effector protein (Rho GTPase binding) 2 [Source:HGNC Symbol;Acc:HGNC:16263]
ENSG00000104219	1.54107	2.91011	6.40854	2.75455	0.0201481	0.337947	-3.27316	ZDHHC2	zinc finger, DHHC-type containing 2 [Source:HGNC Symbol;Acc:HGNC:18469]
ENSG00000105696	-0.330682	-1.25761	1.86353	-2.75375	0.0201758	0.33813	-3.27445	TMEM59L	transmembrane protein 59-like [Source:HGNC Symbol;Acc:HGNC:13237]
ENSG00000156256	0.548967	1.46304	8.18015	2.75304	0.0202007	0.338265	-3.27561	USP16	ubiquitin specific peptidase 16 [Source:HGNC Symbol;Acc:HGNC:12614]
ENSG00000177105	-1.74608	-3.35445	8.82612	-2.75184	0.0202423	0.33868	-3.27754	RHOG	ras homolog family member G [Source:HGNC Symbol;Acc:HGNC:672]
ENSG00000077984	-1.21584	-2.32276	7.98598	-2.75107	0.0202694	0.338761	-3.27879	CST7	cystatin F (leukocystatin) [Source:HGNC Symbol;Acc:HGNC:2479]
ENSG00000107518	0.802067	1.7436	2.54233	2.75056	0.0202871	0.338761	-3.2796	ATRNL1	attractin-like 1 [Source:HGNC Symbol;Acc:HGNC:29063]
ENSG00000117523	-0.731005	-1.65979	4.66081	-2.75026	0.0202977	0.338761	-3.2801	PRRC2C	proline-rich coiled-coil 2C [Source:HGNC Symbol;Acc:HGNC:24903]
ENSG00000141542	0.320883	1.24909	2.6292	2.74827	0.0203673	0.339447	-3.2833	RAB40B	RAB40B, member RAS oncogene family [Source:HGNC Symbol;Acc:HGNC:18284]
ENSG00000145740	0.720022	1.64721	5.85078	2.74812	0.0203726	0.339447	-3.28355	SLC30A5	solute carrier family 30 (zinc transporter), member 5 [Source:HGNC Symbol;Acc:HGNC:19089]
ENSG00000165259	0.489507	1.40397	1.83708	2.74692	0.0204149	0.339871	-3.28549	HDX	highly divergent homeobox [Source:HGNC Symbol;Acc:HGNC:26411]
ENSG00000182247	0.766541	1.70119	7.04985	2.74627	0.0204376	0.339967	-3.28653	UBE2E2	ubiquitin-conjugating enzyme E2E 2 [Source:HGNC Symbol;Acc:HGNC:12478]
ENSG00000121749	0.63659	1.55465	5.94051	2.74578	0.0204551	0.339977	-3.28733	TBC1D15	TBC1 domain family, member 15 [Source:HGNC Symbol;Acc:HGNC:25694]
ENSG00000126262	-2.63738	-6.22201	4.28849	-2.74516	0.020477	0.340061	-3.28834	FFAR2	free fatty acid receptor 2 [Source:HGNC Symbol;Acc:HGNC:4501]
ENSG00000165175	-0.57079	-1.48534	7.13473	-2.74433	0.0205061	0.340132	-3.28966	MID1IP1	MID1 interacting protein 1 [Source:HGNC Symbol;Acc:HGNC:20715]
ENSG00000177370	0.648788	1.56785	3.21994	2.74408	0.0205152	0.340132	-3.29008	TIMM22	translocase of inner mitochondrial membrane 22 homolog (yeast) [Source:HGNC Symbol;Acc:HGNC:17317]
ENSG00000118292	-1.89538	-3.72019	4.84119	-2.74354	0.0205342	0.340168	-3.29095	C1orf54	chromosome 1 open reading frame 54 [Source:HGNC Symbol;Acc:HGNC:26258]
ENSG00000090339	-1.86444	-3.64126	3.81291	-2.74174	0.020598	0.340498	-3.29386	ICAM1	intercellular adhesion molecule 1 [Source:HGNC Symbol;Acc:HGNC:5344]
ENSG00000030582	-2.43405	-5.4041	8.0597	-2.7402	0.0206527	0.340498	-3.29634	GRN	granulin [Source:HGNC Symbol;Acc:HGNC:4601]
ENSG00000158321	0.914607	1.88506	5.08202	2.74007	0.0206574	0.340498	-3.29655	AUTS2	autism susceptibility candidate 2 [Source:HGNC Symbol;Acc:HGNC:14262]
ENSG00000198795	1.79052	3.45939	4.1008	2.7393	0.0206848	0.340498	-3.29779	ZNF521	zinc finger protein 521 [Source:HGNC Symbol;Acc:HGNC:24605]
ENSG00000121691	-1.19853	-2.29506	7.52961	-2.73924	0.0206869	0.340498	-3.29789	CAT	catalase [Source:HGNC Symbol;Acc:HGNC:1516]
ENSG00000064601	-2.02954	-4.08273	8.61714	-2.73917	0.0206895	0.340498	-3.29801	CTSA	cathepsin A [Source:HGNC Symbol;Acc:HGNC:9251]
ENSG00000115109	1.02028	2.02831	2.88529	2.73803	0.02073	0.340498	-3.29984	EPB41L5	erythrocyte membrane protein band 4.1 like 5 [Source:HGNC Symbol;Acc:HGNC:19819]
ENSG00000103351	0.569501	1.48401	3.88771	2.73791	0.0207345	0.340498	-3.30004	CLUAP1	clusterin associated protein 1 [Source:HGNC Symbol;Acc:HGNC:19009]
ENSG00000186088	-1.20989	-2.31321	7.74589	-2.73767	0.0207429	0.340498	-3.30042	GSAP	gamma-secretase activating protein [Source:HGNC Symbol;Acc:HGNC:28042]
ENSG00000164983	0.918322	1.88992	3.64706	2.73712	0.0207626	0.340498	-3.30131	TMEM65	transmembrane protein 65 [Source:HGNC Symbol;Acc:HGNC:25203]
ENSG00000137770	0.458522	1.37413	4.08317	2.73671	0.0207773	0.340498	-3.30197	CTDSPL2	CTD (carboxy-terminal domain, RNA polymerase II, polypeptide A) small phosphatase like 2 [Source:HGNC Symbol;Acc:HGNC:26936]
ENSG00000134709	0.341957	1.26748	1.94362	2.73651	0.0207845	0.340498	-3.3023	HOOK1	hook microtubule-tethering protein 1 [Source:HGNC Symbol;Acc:HGNC:19884]
ENSG00000163577	0.953919	1.93713	2.80205	2.73552	0.0208198	0.340498	-3.30389	EIF5A2	eukaryotic translation initiation factor 5A2 [Source:HGNC Symbol;Acc:HGNC:3301]
ENSG00000111110	1.03679	2.05165	5.87476	2.73461	0.0208527	0.340498	-3.30537	PPM1H	protein phosphatase, Mg2+/Mn2+ dependent, 1H [Source:HGNC Symbol;Acc:HGNC:18583]
ENSG00000083544	0.627353	1.54473	4.85446	2.73434	0.0208624	0.340498	-3.30581	TDRD3	tudor domain containing 3 [Source:HGNC Symbol;Acc:HGNC:20612]
ENSG00000171951	1.43251	2.69915	3.25502	2.73419	0.0208678	0.340498	-3.30604	SCG2	secretogranin II [Source:HGNC Symbol;Acc:HGNC:10575]
ENSG00000134716	0.444665	1.361	1.85547	2.73394	0.0208766	0.340498	-3.30644	CYP2J2	cytochrome P450, family 2, subfamily J, polypeptide 2 [Source:HGNC Symbol;Acc:HGNC:2634]
ENSG00000102804	0.638809	1.55704	3.44994	2.73374	0.0208841	0.340498	-3.30678	TSC22D1	TSC22 domain family, member 1 [Source:HGNC Symbol;Acc:HGNC:16826]
ENSG00000117643	-0.338704	-1.26462	2.09037	-2.73346	0.020894	0.340498	-3.30722	MAN1C1	mannosidase, alpha, class 1C, member 1 [Source:HGNC Symbol;Acc:HGNC:19080]
ENSG00000206561	-0.372947	-1.295	1.75066	-2.73247	0.0209296	0.340498	-3.30882	COLQ	collagen-like tail subunit (single strand of homotrimer) of asymmetric acetylcholinesterase [Source:HGNC Symbol;Acc:HGNC:2226]
ENSG00000106546	-1.09938	-2.14263	7.60164	-2.73234	0.0209344	0.340498	-3.30903	AHR	aryl hydrocarbon receptor [Source:HGNC Symbol;Acc:HGNC:348]
ENSG00000102753	-1.7881	-3.45359	6.08973	-2.7321	0.0209429	0.340498	-3.30941	KPNA3	karyopherin alpha 3 (importin alpha 4) [Source:HGNC Symbol;Acc:HGNC:6396]
ENSG00000122490	-0.584234	-1.49924	8.43756	-2.73209	0.0209435	0.340498	-3.30944	PQLC1	PQ loop repeat containing 1 [Source:HGNC Symbol;Acc:HGNC:26188]
ENSG00000198964	1.65909	3.15817	8.03923	2.73103	0.0209816	0.340622	-3.31114	SGMS1	sphingomyelin synthase 1 [Source:HGNC Symbol;Acc:HGNC:29799]
ENSG00000168476	-1.10706	-2.15406	3.60847	-2.73063	0.0209962	0.340622	-3.31179	REEP4	receptor accessory protein 4 [Source:HGNC Symbol;Acc:HGNC:26176]
ENSG00000164484	0.896886	1.86204	10.5709	2.73047	0.021002	0.340622	-3.31205	TMEM200A	transmembrane protein 200A [Source:HGNC Symbol;Acc:HGNC:21075]
ENSG00000169515	0.935136	1.91207	4.94982	2.72961	0.0210333	0.340694	-3.31344	CCDC8	coiled-coil domain containing 8 [Source:HGNC Symbol;Acc:HGNC:25367]
ENSG00000250584	0.464997	1.38031	1.72432	2.72941	0.0210403	0.340694	-3.31376	LINC01511	long intergenic non-protein coding RNA 1511 [Source:HGNC Symbol;Acc:HGNC:51200]
ENSG00000185112	-0.536593	-1.45054	2.12333	-2.72815	0.0210863	0.341142	-3.3158	FAM43A	family with sequence similarity 43, member A [Source:HGNC Symbol;Acc:HGNC:26888]
ENSG00000123219	1.33685	2.526	3.6284	2.7273	0.0211172	0.341142	-3.31717	CENPK	centromere protein K [Source:HGNC Symbol;Acc:HGNC:29479]
ENSG00000038382	-0.597046	-1.51262	3.14169	-2.72725	0.0211189	0.341142	-3.31725	TRIO	trio Rho guanine nucleotide exchange factor [Source:HGNC Symbol;Acc:HGNC:12303]
ENSG00000107771	0.321597	1.24971	2.80736	2.72613	0.0211598	0.34136	-3.31906	CCSER2	coiled-coil serine-rich protein 2 [Source:HGNC Symbol;Acc:HGNC:29197]
ENSG00000163536	1.94729	3.85649	3.89409	2.72595	0.0211663	0.34136	-3.31935	SERPINI1	serpin peptidase inhibitor, clade I (neuroserpin), member 1 [Source:HGNC Symbol;Acc:HGNC:8943]
ENSG00000261737	0.574645	1.48931	2.23013	2.72275	0.0212835	0.342918	-3.32452	RP4-612B15.3
ENSG00000213853	0.61479	1.53134	7.99603	2.72211	0.0213069	0.342918	-3.32555	EMP2	epithelial membrane protein 2 [Source:HGNC Symbol;Acc:HGNC:3334]
ENSG00000051825	0.577686	1.49245	2.5546	2.72191	0.0213141	0.342918	-3.32586	MPHOSPH9	M-phase phosphoprotein 9 [Source:HGNC Symbol;Acc:HGNC:7215]
ENSG00000213445	-1.99877	-3.99659	5.96593	-2.72122	0.0213396	0.342936	-3.32698	SIPA1	signal-induced proliferation-associated 1 [Source:HGNC Symbol;Acc:HGNC:10885]
ENSG00000187796	-1.27502	-2.42002	2.80505	-2.72095	0.0213493	0.342936	-3.32741	CARD9	caspase recruitment domain family, member 9 [Source:HGNC Symbol;Acc:HGNC:16391]
ENSG00000047230	1.00203	2.00281	3.43128	2.71957	0.0214004	0.343482	-3.32964	CTPS2	CTP synthase 2 [Source:HGNC Symbol;Acc:HGNC:2520]
ENSG00000118418	1.0195	2.02722	10.9764	2.71867	0.0214335	0.343739	-3.33109	HMGN3	high mobility group nucleosomal binding domain 3 [Source:HGNC Symbol;Acc:HGNC:12312]
ENSG00000168288	0.562764	1.4771	10.3597	2.71815	0.0214529	0.343741	-3.33194	MMADHC	methylmalonic aciduria (cobalamin deficiency) cblD type, with homocystinuria [Source:HGNC Symbol;Acc:HGNC:25221]
ENSG00000261498	-0.416276	-1.33448	2.01839	-2.71703	0.0214943	0.343741	-3.33374	LINC00566	long intergenic non-protein coding RNA 566 [Source:HGNC Symbol;Acc:HGNC:43710]
ENSG00000138641	-0.367532	-1.29014	2.14786	-2.71688	0.0214998	0.343741	-3.33398	HERC3	HECT and RLD domain containing E3 ubiquitin protein ligase 3 [Source:HGNC Symbol;Acc:HGNC:4876]
ENSG00000121797	-1.87292	-3.66272	3.73579	-2.7162	0.0215251	0.343741	-3.33508	CCRL2	chemokine (C-C motif) receptor-like 2 [Source:HGNC Symbol;Acc:HGNC:1612]
ENSG00000166200	0.589768	1.505	7.61565	2.71578	0.0215404	0.343741	-3.33575	COPS2	COP9 signalosome subunit 2 [Source:HGNC Symbol;Acc:HGNC:30747]
ENSG00000197121	2.18852	4.55838	5.56577	2.71545	0.0215529	0.343741	-3.33629	PGAP1	post-GPI attachment to proteins 1 [Source:HGNC Symbol;Acc:HGNC:25712]
ENSG00000170145	0.765274	1.69969	4.70262	2.71461	0.021584	0.343741	-3.33764	SIK2	salt-inducible kinase 2 [Source:HGNC Symbol;Acc:HGNC:21680]
ENSG00000115042	0.424946	1.34252	2.30743	2.71428	0.0215964	0.343741	-3.33818	FAHD2A	fumarylacetoacetate hydrolase domain containing 2A [Source:HGNC Symbol;Acc:HGNC:24252]
ENSG00000136630	-0.976525	-1.96772	3.41651	-2.71422	0.0215986	0.343741	-3.33828	HLX	H2.0-like homeobox [Source:HGNC Symbol;Acc:HGNC:4978]
ENSG00000139637	-1.30311	-2.4676	4.91473	-2.71393	0.0216096	0.343741	-3.33875	C12orf10	chromosome 12 open reading frame 10 [Source:HGNC Symbol;Acc:HGNC:17590]
ENSG00000138029	0.408064	1.3269	9.7207	2.71321	0.0216364	0.343741	-3.33991	HADHB	hydroxyacyl-CoA dehydrogenase/3-ketoacyl-CoA thiolase/enoyl-CoA hydratase (trifunctional protein), beta subunit [Source:HGNC Symbol;Acc:HGNC:4803]
ENSG00000204406	0.415011	1.33331	2.59246	2.71314	0.0216387	0.343741	-3.34001	MBD5	methyl-CpG binding domain protein 5 [Source:HGNC Symbol;Acc:HGNC:20444]
ENSG00000104894	-3.46055	-11.0085	4.68953	-2.71144	0.0217024	0.344452	-3.34276	CD37	CD37 molecule [Source:HGNC Symbol;Acc:HGNC:1666]
ENSG00000234456	0.739023	1.66905	3.11261	2.71103	0.0217177	0.344452	-3.34342	MAGI2-AS3	MAGI2 antisense RNA 3 [Source:HGNC Symbol;Acc:HGNC:40862]
ENSG00000135596	-1.79357	-3.46672	4.98463	-2.71013	0.0217513	0.344712	-3.34487	MICAL1	microtubule associated monooxygenase, calponin and LIM domain containing 1 [Source:HGNC Symbol;Acc:HGNC:20619]
ENSG00000172404	-0.276104	-1.21092	1.36994	-2.70895	0.0217958	0.345146	-3.34678	DNAJB7	DnaJ (Hsp40) homolog, subfamily B, member 7 [Source:HGNC Symbol;Acc:HGNC:24986]
ENSG00000118946	0.591397	1.5067	2.05663	2.708	0.0218314	0.345243	-3.3483	PCDH17	protocadherin 17 [Source:HGNC Symbol;Acc:HGNC:14267]
ENSG00000178104	1.14422	2.21027	4.91704	2.70787	0.0218362	0.345243	-3.34851	PDE4DIP	phosphodiesterase 4D interacting protein [Source:HGNC Symbol;Acc:HGNC:15580]
ENSG00000229373	0.489174	1.40364	2.23012	2.70666	0.0218818	0.345691	-3.35046	LINC00452	long intergenic non-protein coding RNA 452 [Source:HGNC Symbol;Acc:HGNC:42800]
ENSG00000073849	-0.604819	-1.52079	3.94759	-2.70522	0.0219363	0.346208	-3.35279	ST6GAL1	ST6 beta-galactosamide alpha-2,6-sialyltranferase 1 [Source:HGNC Symbol;Acc:HGNC:10860]
ENSG00000279117	-1.75552	-3.37648	3.91867	-2.70458	0.0219607	0.346208	-3.35383	CTD-2562J17.6
ENSG00000134121	0.579476	1.49431	2.73564	2.70443	0.0219662	0.346208	-3.35406	CHL1	cell adhesion molecule L1-like [Source:HGNC Symbol;Acc:HGNC:1939]
ENSG00000006757	0.80189	1.74338	5.72099	2.7028	0.0220279	0.346909	-3.35669	PNPLA4	patatin-like phospholipase domain containing 4 [Source:HGNC Symbol;Acc:HGNC:24887]
ENSG00000111540	-1.51927	-2.86645	4.81022	-2.70054	0.022114	0.347992	-3.36034	RAB5B	RAB5B, member RAS oncogene family [Source:HGNC Symbol;Acc:HGNC:9784]
ENSG00000147677	0.790085	1.72918	7.06598	2.69906	0.0221705	0.348369	-3.36273	EIF3H	eukaryotic translation initiation factor 3, subunit H [Source:HGNC Symbol;Acc:HGNC:3273]
ENSG00000163393	-0.896896	-1.86206	3.73212	-2.69858	0.0221889	0.348369	-3.3635	SLC22A15	solute carrier family 22, member 15 [Source:HGNC Symbol;Acc:HGNC:20301]
ENSG00000272942	0.453371	1.36924	1.57363	2.69799	0.0222112	0.348369	-3.36444	CTA-246H3.12
ENSG00000174123	-0.767885	-1.70277	2.86314	-2.69723	0.0222404	0.348369	-3.36567	TLR10	toll-like receptor 10 [Source:HGNC Symbol;Acc:HGNC:15634]
ENSG00000069667	0.388807	1.30931	3.33138	2.69712	0.0222447	0.348369	-3.36585	RORA	RAR-related orphan receptor A [Source:HGNC Symbol;Acc:HGNC:10258]
ENSG00000106829	-0.491033	-1.40545	3.75054	-2.69709	0.0222459	0.348369	-3.3659	TLE4	transducin-like enhancer of split 4 [Source:HGNC Symbol;Acc:HGNC:11840]
ENSG00000171067	-0.492663	-1.40704	2.29634	-2.69674	0.0222592	0.348369	-3.36646	C11orf24	chromosome 11 open reading frame 24 [Source:HGNC Symbol;Acc:HGNC:1174]
ENSG00000106823	0.940505	1.9192	2.86332	2.69598	0.0222883	0.348554	-3.36768	ECM2	extracellular matrix protein 2, female organ and adipocyte specific [Source:HGNC Symbol;Acc:HGNC:3154]
ENSG00000117133	0.416588	1.33477	8.89525	2.69527	0.0223158	0.348712	-3.36883	RPF1	ribosome production factor 1 homolog (S. cerevisiae) [Source:HGNC Symbol;Acc:HGNC:30350]
ENSG00000167315	0.467747	1.38295	4.47658	2.69258	0.0224195	0.350061	-3.37317	ACAA2	acetyl-CoA acyltransferase 2 [Source:HGNC Symbol;Acc:HGNC:83]
ENSG00000084234	-1.71648	-3.28634	7.78795	-2.6907	0.0224925	0.350721	-3.37621	APLP2	amyloid beta (A4) precursor-like protein 2 [Source:HGNC Symbol;Acc:HGNC:598]
ENSG00000127947	-0.473659	-1.38863	6.3872	-2.69024	0.02251	0.350721	-3.37694	PTPN12	protein tyrosine phosphatase, non-receptor type 12 [Source:HGNC Symbol;Acc:HGNC:9645]
ENSG00000117650	0.537716	1.45167	1.75586	2.68971	0.0225308	0.350721	-3.3778	NEK2	NIMA-related kinase 2 [Source:HGNC Symbol;Acc:HGNC:7745]
ENSG00000125843	0.438822	1.3555	3.49746	2.6892	0.0225507	0.350721	-3.37863	AP5S1	adaptor-related protein complex 5, sigma 1 subunit [Source:HGNC Symbol;Acc:HGNC:15875]
ENSG00000126759	-2.42912	-5.38564	5.22796	-2.68906	0.0225558	0.350721	-3.37884	CFP	complement factor properdin [Source:HGNC Symbol;Acc:HGNC:8864]
ENSG00000136826	-2.22834	-4.68594	6.24914	-2.68879	0.0225664	0.350721	-3.37928	KLF4	Kruppel-like factor 4 (gut) [Source:HGNC Symbol;Acc:HGNC:6348]
ENSG00000138190	-0.341352	-1.26694	2.80095	-2.68813	0.0225922	0.35085	-3.38034	EXOC6	exocyst complex component 6 [Source:HGNC Symbol;Acc:HGNC:23196]
ENSG00000197142	-1.61131	-3.05529	5.07606	-2.68655	0.0226538	0.351325	-3.38289	ACSL5	acyl-CoA synthetase long-chain family member 5 [Source:HGNC Symbol;Acc:HGNC:16526]
ENSG00000155893	0.99743	1.99644	10.0635	2.68645	0.0226577	0.351325	-3.38305	PXYLP1	2-phosphoxylose phosphatase 1 [Source:HGNC Symbol;Acc:HGNC:26303]
ENSG00000197016	0.696202	1.62023	2.58892	2.68585	0.0226812	0.351419	-3.38402	ZNF470	zinc finger protein 470 [Source:HGNC Symbol;Acc:HGNC:22220]
ENSG00000013810	-0.39481	-1.31477	2.39468	-2.68401	0.022753	0.351835	-3.38698	TACC3	transforming, acidic coiled-coil containing protein 3 [Source:HGNC Symbol;Acc:HGNC:11524]
ENSG00000065361	0.296918	1.22852	1.81057	2.68368	0.022766	0.351835	-3.38751	ERBB3	erb-b2 receptor tyrosine kinase 3 [Source:HGNC Symbol;Acc:HGNC:3431]
ENSG00000117448	-1.27899	-2.42669	7.7322	-2.68316	0.0227864	0.351835	-3.38835	AKR1A1	aldo-keto reductase family 1, member A1 (aldehyde reductase) [Source:HGNC Symbol;Acc:HGNC:380]
ENSG00000132514	-3.33159	-10.0672	5.33208	-2.68236	0.022818	0.351835	-3.38964	CLEC10A	C-type lectin domain family 10, member A [Source:HGNC Symbol;Acc:HGNC:16916]
ENSG00000141258	-0.580606	-1.49548	2.28101	-2.68215	0.0228261	0.351835	-3.38997	SGSM2	small G protein signaling modulator 2 [Source:HGNC Symbol;Acc:HGNC:29026]
ENSG00000111679	-2.28597	-4.87691	8.38847	-2.68215	0.0228262	0.351835	-3.38998	PTPN6	protein tyrosine phosphatase, non-receptor type 6 [Source:HGNC Symbol;Acc:HGNC:9658]
ENSG00000117143	1.05138	2.07251	9.84425	2.68204	0.0228305	0.351835	-3.39015	UAP1	UDP-N-acetylglucosamine pyrophosphorylase 1 [Source:HGNC Symbol;Acc:HGNC:12457]
ENSG00000144746	-0.746532	-1.67776	8.62277	-2.68155	0.02285	0.351866	-3.39095	ARL6IP5	ADP-ribosylation factor-like 6 interacting protein 5 [Source:HGNC Symbol;Acc:HGNC:16937]
ENSG00000143514	0.80722	1.74984	6.98169	2.67953	0.0229294	0.35208	-3.3942	TP53BP2	tumor protein p53 binding protein 2 [Source:HGNC Symbol;Acc:HGNC:12000]
ENSG00000177889	0.752809	1.68507	6.81947	2.6795	0.0229309	0.35208	-3.39425	UBE2N	ubiquitin-conjugating enzyme E2N [Source:HGNC Symbol;Acc:HGNC:12492]
ENSG00000103653	-0.722564	-1.65011	8.11478	-2.67931	0.0229382	0.35208	-3.39455	CSK	c-src tyrosine kinase [Source:HGNC Symbol;Acc:HGNC:2444]
ENSG00000077238	-1.37012	-2.58491	5.83446	-2.67908	0.0229473	0.35208	-3.39493	IL4R	interleukin 4 receptor [Source:HGNC Symbol;Acc:HGNC:6015]
ENSG00000173166	0.582183	1.49711	5.20982	2.67847	0.0229715	0.35208	-3.39591	RAPH1	Ras association (RalGDS/AF-6) and pleckstrin homology domains 1 [Source:HGNC Symbol;Acc:HGNC:14436]
ENSG00000151575	0.40005	1.31955	1.68994	2.67793	0.0229927	0.35208	-3.39677	TEX9	testis expressed 9 [Source:HGNC Symbol;Acc:HGNC:29585]
ENSG00000131844	0.390153	1.31053	3.55741	2.6779	0.0229941	0.35208	-3.39683	MCCC2	methylcrotonoyl-CoA carboxylase 2 (beta) [Source:HGNC Symbol;Acc:HGNC:6937]
ENSG00000262772	0.863625	1.8196	1.94922	2.67765	0.023004	0.35208	-3.39723	RP11-353N14.2
ENSG00000118873	0.365989	1.28876	7.22404	2.67639	0.0230541	0.352487	-3.39926	RAB3GAP2	RAB3 GTPase activating protein subunit 2 (non-catalytic) [Source:HGNC Symbol;Acc:HGNC:17168]
ENSG00000130045	-0.428023	-1.34539	1.43944	-2.67528	0.0230983	0.352487	-3.40106	NXNL2	nucleoredoxin-like 2 [Source:HGNC Symbol;Acc:HGNC:30482]
ENSG00000158301	1.22601	2.33919	6.53139	2.67487	0.0231146	0.352487	-3.40171	GPRASP2	G protein-coupled receptor associated sorting protein 2 [Source:HGNC Symbol;Acc:HGNC:25169]
ENSG00000163053	0.644085	1.56275	1.9101	2.67405	0.023147	0.352487	-3.40302	SLC16A14	solute carrier family 16, member 14 [Source:HGNC Symbol;Acc:HGNC:26417]
ENSG00000135842	-1.06478	-2.09186	9.06709	-2.67335	0.023175	0.352487	-3.40415	FAM129A	family with sequence similarity 129, member A [Source:HGNC Symbol;Acc:HGNC:16784]
ENSG00000130592	-1.80574	-3.49609	5.12715	-2.67332	0.0231762	0.352487	-3.4042	LSP1	lymphocyte-specific protein 1 [Source:HGNC Symbol;Acc:HGNC:6707]
ENSG00000166002	0.617753	1.53448	8.47527	2.67294	0.0231914	0.352487	-3.40481	SMCO4	single-pass membrane protein with coiled-coil domains 4 [Source:HGNC Symbol;Acc:HGNC:24810]
ENSG00000158560	0.734975	1.66437	2.13411	2.67227	0.0232181	0.352487	-3.40589	DYNC1I1	dynein, cytoplasmic 1, intermediate chain 1 [Source:HGNC Symbol;Acc:HGNC:2963]
ENSG00000005844	-1.6235	-3.08122	5.31395	-2.67227	0.0232182	0.352487	-3.40589	ITGAL	integrin, alpha L (antigen CD11A (p180), lymphocyte function-associated antigen 1; alpha polypeptide) [Source:HGNC Symbol;Acc:HGNC:6148]
ENSG00000122862	-0.720542	-1.6478	11.2495	-2.67198	0.02323	0.352487	-3.40637	SRGN	serglycin [Source:HGNC Symbol;Acc:HGNC:9361]
ENSG00000109775	1.00724	2.01006	8.10082	2.67196	0.0232307	0.352487	-3.40639	UFSP2	UFM1-specific peptidase 2 [Source:HGNC Symbol;Acc:HGNC:25640]
ENSG00000157895	0.661695	1.58194	5.37487	2.67171	0.0232409	0.352487	-3.4068	C12orf43	chromosome 12 open reading frame 43 [Source:HGNC Symbol;Acc:HGNC:25719]
ENSG00000139154	1.06708	2.09519	3.50762	2.66919	0.0233419	0.353492	-3.41086	AEBP2	AE binding protein 2 [Source:HGNC Symbol;Acc:HGNC:24051]
ENSG00000131732	0.699501	1.62394	6.89865	2.66891	0.0233534	0.353492	-3.41131	ZCCHC9	zinc finger, CCHC domain containing 9 [Source:HGNC Symbol;Acc:HGNC:25424]
ENSG00000136280	-1.30423	-2.46952	5.28041	-2.66874	0.0233599	0.353492	-3.41157	CCM2	cerebral cavernous malformation 2 [Source:HGNC Symbol;Acc:HGNC:21708]
ENSG00000257497	-0.307083	-1.2372	1.52124	-2.66804	0.0233883	0.353656	-3.41271	RP11-585P4.5
ENSG00000088387	0.337086	1.2632	2.01324	2.66732	0.0234175	0.353831	-3.41387	DOCK9	dedicator of cytokinesis 9 [Source:HGNC Symbol;Acc:HGNC:14132]
ENSG00000154001	0.663156	1.58354	7.10791	2.66667	0.0234434	0.353913	-3.41491	PPP2R5E	protein phosphatase 2, regulatory subunit B', epsilon isoform [Source:HGNC Symbol;Acc:HGNC:9313]
ENSG00000170921	0.557091	1.4713	3.1383	2.66626	0.0234599	0.353913	-3.41557	TANC2	tetratricopeptide repeat, ankyrin repeat and coiled-coil containing 2 [Source:HGNC Symbol;Acc:HGNC:30212]
ENSG00000100744	1.02104	2.02938	7.97512	2.66564	0.0234851	0.353913	-3.41657	GSKIP	GSK3B interacting protein [Source:HGNC Symbol;Acc:HGNC:20343]
ENSG00000198715	-0.899139	-1.86495	4.60779	-2.66544	0.0234933	0.353913	-3.41689	GLMP	glycosylated lysosomal membrane protein [Source:HGNC Symbol;Acc:HGNC:29436]
ENSG00000225190	-1.02326	-2.03251	6.11104	-2.66384	0.023558	0.354577	-3.41947	PLEKHM1	pleckstrin homology domain containing, family M (with RUN domain) member 1 [Source:HGNC Symbol;Acc:HGNC:29017]
ENSG00000144036	0.53188	1.44581	3.08232	2.66348	0.0235726	0.354577	-3.42004	EXOC6B	exocyst complex component 6B [Source:HGNC Symbol;Acc:HGNC:17085]
ENSG00000147852	1.53863	2.90519	5.28457	2.66299	0.0235925	0.354611	-3.42083	VLDLR	very low density lipoprotein receptor [Source:HGNC Symbol;Acc:HGNC:12698]
ENSG00000262877	-0.520376	-1.43433	1.81786	-2.66088	0.0236787	0.35552	-3.42424	RP11-1055B8.4
ENSG00000178988	0.732721	1.66177	7.97794	2.66025	0.0237043	0.35552	-3.42525	MRFAP1L1	Morf4 family associated protein 1-like 1 [Source:HGNC Symbol;Acc:HGNC:28796]
ENSG00000138279	0.680715	1.60293	9.08684	2.65983	0.0237217	0.35552	-3.42593	ANXA7	annexin A7 [Source:HGNC Symbol;Acc:HGNC:545]
ENSG00000147364	1.0641	2.09086	6.07644	2.65978	0.0237237	0.35552	-3.42601	FBXO25	F-box protein 25 [Source:HGNC Symbol;Acc:HGNC:13596]
ENSG00000179219	0.559662	1.47392	1.55368	2.65873	0.0237667	0.355837	-3.4277	LINC00311	long intergenic non-protein coding RNA 311 [Source:HGNC Symbol;Acc:HGNC:28312]
ENSG00000109881	0.422377	1.34013	2.11762	2.65804	0.0237949	0.355837	-3.42881	CCDC34	coiled-coil domain containing 34 [Source:HGNC Symbol;Acc:HGNC:25079]
ENSG00000109511	-0.418191	-1.33625	1.42184	-2.65793	0.0237996	0.355837	-3.42899	ANXA10	annexin A10 [Source:HGNC Symbol;Acc:HGNC:534]
ENSG00000226754	0.684196	1.60681	2.3931	2.65696	0.0238392	0.355837	-3.43055	RP5-1024G6.5
ENSG00000188636	0.413857	1.33224	7.72362	2.65647	0.0238593	0.355837	-3.43133	LDOC1L	leucine zipper, down-regulated in cancer 1-like [Source:HGNC Symbol;Acc:HGNC:13343]
ENSG00000237781	-1.111	-2.15995	2.80149	-2.65607	0.0238756	0.355837	-3.43197	RP11-54A4.2
ENSG00000135452	0.467506	1.38272	6.13355	2.65583	0.0238858	0.355837	-3.43237	TSPAN31	tetraspanin 31 [Source:HGNC Symbol;Acc:HGNC:10539]
ENSG00000181847	0.508046	1.42212	2.40248	2.65578	0.0238876	0.355837	-3.43244	TIGIT	T cell immunoreceptor with Ig and ITIM domains [Source:HGNC Symbol;Acc:HGNC:26838]
ENSG00000154429	-0.422454	-1.34021	2.11813	-2.65538	0.0239041	0.355837	-3.43308	CCSAP	centriole, cilia and spindle-associated protein [Source:HGNC Symbol;Acc:HGNC:29578]
ENSG00000163935	0.442042	1.35853	2.00112	2.65415	0.0239551	0.356332	-3.43507	SFMBT1	Scm-like with four mbt domains 1 [Source:HGNC Symbol;Acc:HGNC:20255]
ENSG00000165233	-0.993933	-1.99161	4.2993	-2.65021	0.0241181	0.358433	-3.44141	C9orf89	chromosome 9 open reading frame 89 [Source:HGNC Symbol;Acc:HGNC:28148]
ENSG00000146859	-0.67517	-1.59678	6.58922	-2.64977	0.0241363	0.358433	-3.44211	TMEM140	transmembrane protein 140 [Source:HGNC Symbol;Acc:HGNC:21870]
ENSG00000227398	0.307323	1.23741	1.59685	2.64945	0.0241498	0.358433	-3.44263	KIF9-AS1	KIF9 antisense RNA 1 [Source:HGNC Symbol;Acc:HGNC:26822]
ENSG00000116663	-1.26914	-2.41019	4.81982	-2.64808	0.0242068	0.358537	-3.44483	FBXO6	F-box protein 6 [Source:HGNC Symbol;Acc:HGNC:13585]
ENSG00000105520	-0.587046	-1.50217	3.28466	-2.64803	0.0242091	0.358537	-3.44492	LPPR2	Lipid phosphate phosphatase-related protein type 2 [Source:UniProtKB/Swiss-Prot;Acc:Q96GM1]
ENSG00000205364	1.9277	3.80449	6.8073	2.648	0.0242103	0.358537	-3.44496	MT1M	metallothionein 1M [Source:HGNC Symbol;Acc:HGNC:14296]
ENSG00000129450	-1.2849	-2.43666	3.05488	-2.64584	0.0243006	0.35961	-3.44844	SIGLEC9	sialic acid binding Ig-like lectin 9 [Source:HGNC Symbol;Acc:HGNC:10878]
ENSG00000215301	-0.488418	-1.40291	5.40697	-2.64511	0.024331	0.359794	-3.44961	DDX3X	DEAD (Asp-Glu-Ala-Asp) box helicase 3, X-linked [Source:HGNC Symbol;Acc:HGNC:2745]
ENSG00000139364	0.388073	1.30864	1.83925	2.64444	0.0243591	0.359945	-3.45068	TMEM132B	transmembrane protein 132B [Source:HGNC Symbol;Acc:HGNC:29397]
ENSG00000139718	-0.349367	-1.274	7.86431	-2.64339	0.0244035	0.360337	-3.45239	SETD1B	SET domain containing 1B [Source:HGNC Symbol;Acc:HGNC:29187]
ENSG00000163655	0.875945	1.83521	3.25753	2.64265	0.0244344	0.360529	-3.45357	GMPS	guanine monphosphate synthase [Source:HGNC Symbol;Acc:HGNC:4378]
ENSG00000188153	0.41292	1.33138	1.84117	2.6417	0.0244745	0.360856	-3.4551	COL4A5	collagen, type IV, alpha 5 [Source:HGNC Symbol;Acc:HGNC:2207]
ENSG00000106993	0.95483	1.93835	3.4776	2.64075	0.0245148	0.361185	-3.45663	CDC37L1	cell division cycle 37-like 1 [Source:HGNC Symbol;Acc:HGNC:17179]
ENSG00000115524	-0.677122	-1.59895	7.49618	-2.63994	0.0245488	0.36142	-3.45792	SF3B1	splicing factor 3b, subunit 1, 155kDa [Source:HGNC Symbol;Acc:HGNC:10768]
ENSG00000176715	0.255416	1.19368	1.92948	2.6379	0.0246353	0.362287	-3.46121	ACSF3	acyl-CoA synthetase family member 3 [Source:HGNC Symbol;Acc:HGNC:27288]
ENSG00000197498	0.800048	1.74116	7.81477	2.6377	0.0246437	0.362287	-3.46152	RPF2	ribosome production factor 2 homolog (S. cerevisiae) [Source:HGNC Symbol;Acc:HGNC:20870]
ENSG00000117410	-1.44279	-2.71846	8.61457	-2.63682	0.024681	0.362441	-3.46294	ATP6V0B	ATPase, H+ transporting, lysosomal 21kDa, V0 subunit b [Source:HGNC Symbol;Acc:HGNC:861]
ENSG00000175416	-1.61196	-3.05668	4.62508	-2.63661	0.0246902	0.362441	-3.46328	CLTB	clathrin, light chain B [Source:HGNC Symbol;Acc:HGNC:2091]
ENSG00000112282	-0.290803	-1.22332	2.95181	-2.63442	0.0247833	0.363523	-3.4668	MED23	mediator complex subunit 23 [Source:HGNC Symbol;Acc:HGNC:2372]
ENSG00000214929	0.704484	1.62956	3.09452	2.6338	0.02481	0.363523	-3.4678	SPATA31D1	SPATA31 subfamily D, member 1 [Source:HGNC Symbol;Acc:HGNC:37283]
ENSG00000112079	-1.133	-2.19314	5.22722	-2.63361	0.0248181	0.363523	-3.4681	STK38	serine/threonine kinase 38 [Source:HGNC Symbol;Acc:HGNC:17847]
ENSG00000224141	0.849046	1.80131	1.06826	2.63311	0.0248394	0.363569	-3.4689	AL109763.2
ENSG00000159176	-1.53745	-2.90281	6.42366	-2.63243	0.0248687	0.363734	-3.47	CSRP1	cysteine and glycine-rich protein 1 [Source:HGNC Symbol;Acc:HGNC:2469]
ENSG00000106692	1.10325	2.14838	4.70188	2.6318	0.0248955	0.363861	-3.47101	FKTN	fukutin [Source:HGNC Symbol;Acc:HGNC:3622]
ENSG00000165140	-2.15583	-4.45625	6.96295	-2.63054	0.0249496	0.364312	-3.47303	FBP1	fructose-1,6-bisphosphatase 1 [Source:HGNC Symbol;Acc:HGNC:3606]
ENSG00000197147	0.89555	1.86032	4.59267	2.63007	0.02497	0.364312	-3.4738	LRRC8B	leucine rich repeat containing 8 family, member B [Source:HGNC Symbol;Acc:HGNC:30692]
ENSG00000091592	-0.558644	-1.47288	2.14915	-2.62973	0.0249847	0.364312	-3.47434	NLRP1	NLR family, pyrin domain containing 1 [Source:HGNC Symbol;Acc:HGNC:14374]
ENSG00000007402	0.451254	1.36723	2.83188	2.6294	0.0249988	0.364312	-3.47487	CACNA2D2	calcium channel, voltage-dependent, alpha 2/delta subunit 2 [Source:HGNC Symbol;Acc:HGNC:1400]
ENSG00000121864	0.765418	1.69986	4.79232	2.6281	0.0250548	0.364864	-3.47696	ZNF639	zinc finger protein 639 [Source:HGNC Symbol;Acc:HGNC:30950]
ENSG00000160991	-0.461813	-1.37727	3.39524	-2.62615	0.0251391	0.365705	-3.48009	ORAI2	ORAI calcium release-activated calcium modulator 2 [Source:HGNC Symbol;Acc:HGNC:21667]
ENSG00000139910	0.579952	1.4948	2.02975	2.62586	0.0251516	0.365705	-3.48055	NOVA1	neuro-oncological ventral antigen 1 [Source:HGNC Symbol;Acc:HGNC:7886]
ENSG00000111058	1.66552	3.17229	5.83996	2.62516	0.0251823	0.365705	-3.48169	ACSS3	acyl-CoA synthetase short-chain family member 3 [Source:HGNC Symbol;Acc:HGNC:24723]
ENSG00000159720	-2.31159	-4.9643	8.03435	-2.62509	0.0251853	0.365705	-3.4818	ATP6V0D1	ATPase, H+ transporting, lysosomal 38kDa, V0 subunit d1 [Source:HGNC Symbol;Acc:HGNC:13724]
ENSG00000006432	0.449634	1.36569	1.9487	2.62352	0.0252535	0.366431	-3.48432	MAP3K9	mitogen-activated protein kinase kinase kinase 9 [Source:HGNC Symbol;Acc:HGNC:6861]
ENSG00000137101	-0.595913	-1.51143	2.36595	-2.62308	0.0252724	0.366441	-3.48502	CD72	CD72 molecule [Source:HGNC Symbol;Acc:HGNC:1696]
ENSG00000135549	-0.58698	-1.5021	1.74018	-2.62091	0.0253671	0.367232	-3.48851	PKIB	protein kinase (cAMP-dependent, catalytic) inhibitor beta [Source:HGNC Symbol;Acc:HGNC:9018]
ENSG00000133519	1.17425	2.25675	3.14819	2.62025	0.0253961	0.367232	-3.48957	ZDHHC8P1	zinc finger, DHHC-type containing 8 pseudogene 1 [Source:HGNC Symbol;Acc:HGNC:26461]
ENSG00000163931	-1.23624	-2.35584	7.02134	-2.61983	0.0254146	0.367232	-3.49025	TKT	transketolase [Source:HGNC Symbol;Acc:HGNC:11834]
ENSG00000099985	-1.91716	-3.77678	6.06045	-2.61977	0.0254172	0.367232	-3.49035	OSM	oncostatin M [Source:HGNC Symbol;Acc:HGNC:8506]
ENSG00000134955	-1.26771	-2.4078	3.26862	-2.61938	0.0254344	0.367232	-3.49098	SLC37A2	solute carrier family 37 (glucose-6-phosphate transporter), member 2 [Source:HGNC Symbol;Acc:HGNC:20644]
ENSG00000119401	0.887176	1.84955	3.12167	2.61885	0.0254577	0.367232	-3.49183	TRIM32	tripartite motif containing 32 [Source:HGNC Symbol;Acc:HGNC:16380]
ENSG00000120915	0.993824	1.99146	2.48114	2.61858	0.0254693	0.367232	-3.49226	EPHX2	epoxide hydrolase 2, cytoplasmic [Source:HGNC Symbol;Acc:HGNC:3402]
ENSG00000154721	0.641596	1.56005	2.73689	2.61828	0.0254825	0.367232	-3.49274	JAM2	junctional adhesion molecule 2 [Source:HGNC Symbol;Acc:HGNC:14686]
ENSG00000117713	-0.702181	-1.62696	6.52931	-2.61747	0.025518	0.367232	-3.49403	ARID1A	AT rich interactive domain 1A (SWI-like) [Source:HGNC Symbol;Acc:HGNC:11110]
ENSG00000010810	-1.10871	-2.15652	5.40763	-2.61699	0.025539	0.367232	-3.4948	FYN	FYN proto-oncogene, Src family tyrosine kinase [Source:HGNC Symbol;Acc:HGNC:4037]
ENSG00000115816	0.554563	1.46872	7.60366	2.61679	0.0255479	0.367232	-3.49513	CEBPZ	CCAAT/enhancer binding protein (C/EBP), zeta [Source:HGNC Symbol;Acc:HGNC:24218]
ENSG00000099331	-1.50011	-2.82865	5.10316	-2.61644	0.0255632	0.367232	-3.49569	MYO9B	myosin IXB [Source:HGNC Symbol;Acc:HGNC:7609]
ENSG00000163788	-0.522634	-1.43658	6.77354	-2.61642	0.0255643	0.367232	-3.49573	SNRK	SNF related kinase [Source:HGNC Symbol;Acc:HGNC:30598]
ENSG00000166716	-0.607269	-1.52337	4.27705	-2.61537	0.0256107	0.367635	-3.49742	ZNF592	zinc finger protein 592 [Source:HGNC Symbol;Acc:HGNC:28986]
ENSG00000166025	0.7737	1.70965	6.49683	2.61463	0.0256434	0.367746	-3.49861	AMOTL1	angiomotin like 1 [Source:HGNC Symbol;Acc:HGNC:17811]
ENSG00000075945	0.929926	1.90518	7.84174	2.61288	0.0257208	0.367746	-3.50141	KIFAP3	kinesin-associated protein 3 [Source:HGNC Symbol;Acc:HGNC:17060]
ENSG00000074527	2.16841	4.49529	5.55098	2.61222	0.0257501	0.367746	-3.50247	NTN4	netrin 4 [Source:HGNC Symbol;Acc:HGNC:13658]
ENSG00000203705	-0.383824	-1.3048	3.37638	-2.61193	0.025763	0.367746	-3.50294	TATDN3	TatD DNase domain containing 3 [Source:HGNC Symbol;Acc:HGNC:27010]
ENSG00000162144	-0.837423	-1.78686	6.08315	-2.61174	0.0257712	0.367746	-3.50324	CYB561A3	cytochrome b561 family, member A3 [Source:HGNC Symbol;Acc:HGNC:23014]
ENSG00000163026	0.365765	1.28857	2.65	2.61143	0.0257849	0.367746	-3.50373	C2orf44	chromosome 2 open reading frame 44 [Source:HGNC Symbol;Acc:HGNC:26157]
ENSG00000245651	0.278317	1.21278	1.17489	2.61062	0.0258212	0.367746	-3.50504	RP11-620J15.2
ENSG00000145555	0.963527	1.95007	3.84328	2.61057	0.0258235	0.367746	-3.50513	MYO10	myosin X [Source:HGNC Symbol;Acc:HGNC:7593]
ENSG00000184584	-1.99449	-3.98475	4.49994	-2.61035	0.0258331	0.367746	-3.50547	TMEM173	transmembrane protein 173 [Source:HGNC Symbol;Acc:HGNC:27962]
ENSG00000100280	-1.27644	-2.42241	5.27392	-2.60971	0.0258614	0.367746	-3.50649	AP1B1	adaptor-related protein complex 1, beta 1 subunit [Source:HGNC Symbol;Acc:HGNC:554]
ENSG00000165685	-0.437742	-1.35448	2.17975	-2.60955	0.0258687	0.367746	-3.50676	TMEM52B	transmembrane protein 52B [Source:HGNC Symbol;Acc:HGNC:26438]
ENSG00000078369	-0.882281	-1.84329	9.24754	-2.60954	0.0258693	0.367746	-3.50678	GNB1	guanine nucleotide binding protein (G protein), beta polypeptide 1 [Source:HGNC Symbol;Acc:HGNC:4396]
ENSG00000100592	0.999595	1.99944	4.86976	2.60953	0.0258694	0.367746	-3.50678	DAAM1	dishevelled associated activator of morphogenesis 1 [Source:HGNC Symbol;Acc:HGNC:18142]
ENSG00000081026	0.35619	1.28004	1.79102	2.6091	0.0258887	0.367746	-3.50748	MAGI3	membrane associated guanylate kinase, WW and PDZ domain containing 3 [Source:HGNC Symbol;Acc:HGNC:29647]
ENSG00000132465	1.16449	2.24154	6.51317	2.60884	0.0259005	0.367746	-3.5079	JCHAIN	joining chain of multimeric IgA and IgM [Source:HGNC Symbol;Acc:HGNC:5713]
ENSG00000165060	1.33017	2.51432	4.33841	2.6086	0.025911	0.367746	-3.50828	FXN	frataxin [Source:HGNC Symbol;Acc:HGNC:3951]
ENSG00000119185	0.371586	1.29377	6.71072	2.60773	0.0259502	0.368042	-3.50969	ITGB1BP1	integrin beta 1 binding protein 1 [Source:HGNC Symbol;Acc:HGNC:23927]
ENSG00000131966	0.368138	1.29069	9.47888	2.60582	0.0260354	0.368553	-3.51274	ACTR10	actin-related protein 10 homolog (S. cerevisiae) [Source:HGNC Symbol;Acc:HGNC:17372]
ENSG00000118579	0.320921	1.24913	3.48143	2.60579	0.0260369	0.368553	-3.5128	MED28	mediator complex subunit 28 [Source:HGNC Symbol;Acc:HGNC:24628]
ENSG00000163539	0.652509	1.5719	4.02631	2.60569	0.0260412	0.368553	-3.51295	CLASP2	cytoplasmic linker associated protein 2 [Source:HGNC Symbol;Acc:HGNC:17078]
ENSG00000114098	1.03639	2.05109	5.51974	2.60494	0.0260752	0.368775	-3.51417	ARMC8	armadillo repeat containing 8 [Source:HGNC Symbol;Acc:HGNC:24999]
ENSG00000180448	-2.08205	-4.23407	7.3754	-2.60339	0.0261448	0.369303	-3.51665	HMHA1	histocompatibility (minor) HA-1 [Source:HGNC Symbol;Acc:HGNC:17102]
ENSG00000025039	-0.704132	-1.62916	4.8724	-2.60315	0.0261554	0.369303	-3.51703	RRAGD	Ras-related GTP binding D [Source:HGNC Symbol;Acc:HGNC:19903]
ENSG00000102893	0.442476	1.35893	6.31991	2.60236	0.0261913	0.369303	-3.5183	PHKB	phosphorylase kinase, beta [Source:HGNC Symbol;Acc:HGNC:8927]
ENSG00000196911	1.04123	2.05798	5.17556	2.60209	0.0262034	0.369303	-3.51874	KPNA5	karyopherin alpha 5 (importin alpha 6) [Source:HGNC Symbol;Acc:HGNC:6398]
ENSG00000072818	-1.01006	-2.014	3.19836	-2.60207	0.0262043	0.369303	-3.51877	ACAP1	ArfGAP with coiled-coil, ankyrin repeat and PH domains 1 [Source:HGNC Symbol;Acc:HGNC:16467]
ENSG00000235904	0.597088	1.51266	1.54081	2.60128	0.0262401	0.369549	-3.52004	RBMS3-AS3	RBMS3 antisense RNA 3 [Source:HGNC Symbol;Acc:HGNC:39989]
ENSG00000140678	-0.624906	-1.54211	3.46809	-2.59981	0.0263063	0.370124	-3.52239	ITGAX	integrin, alpha X (complement component 3 receptor 4 subunit) [Source:HGNC Symbol;Acc:HGNC:6152]
ENSG00000141298	-0.603906	-1.51983	2.27952	-2.59956	0.0263178	0.370124	-3.52279	SSH2	slingshot protein phosphatase 2 [Source:HGNC Symbol;Acc:HGNC:30580]
ENSG00000140543	0.624776	1.54197	5.01918	2.59865	0.0263589	0.370139	-3.52425	DET1	de-etiolated homolog 1 (Arabidopsis) [Source:HGNC Symbol;Acc:HGNC:25477]
ENSG00000083817	0.609839	1.52609	2.21063	2.59862	0.0263605	0.370139	-3.5243	ZNF416	zinc finger protein 416 [Source:HGNC Symbol;Acc:HGNC:20645]
ENSG00000267321	-0.681924	-1.60428	2.22412	-2.59832	0.0263741	0.370139	-3.52478	RP11-1094M14.11
ENSG00000125910	-0.694195	-1.61798	5.07399	-2.59778	0.0263987	0.370225	-3.52565	S1PR4	sphingosine-1-phosphate receptor 4 [Source:HGNC Symbol;Acc:HGNC:3170]
ENSG00000132356	0.740396	1.67063	4.18902	2.59723	0.0264235	0.370316	-3.52653	PRKAA1	protein kinase, AMP-activated, alpha 1 catalytic subunit [Source:HGNC Symbol;Acc:HGNC:9376]
ENSG00000105352	-1.43625	-2.70617	3.79087	-2.59513	0.0265195	0.3712	-3.5299	CEACAM4	carcinoembryonic antigen-related cell adhesion molecule 4 [Source:HGNC Symbol;Acc:HGNC:1816]
ENSG00000196526	0.547318	1.46137	2.18448	2.59463	0.0265421	0.3712	-3.5307	AFAP1	actin filament associated protein 1 [Source:HGNC Symbol;Acc:HGNC:24017]
ENSG00000082175	0.635147	1.5531	3.36346	2.59444	0.0265511	0.3712	-3.53101	PGR	progesterone receptor [Source:HGNC Symbol;Acc:HGNC:8910]
ENSG00000109738	0.593411	1.50881	2.22276	2.59423	0.0265604	0.3712	-3.53134	GLRB	glycine receptor, beta [Source:HGNC Symbol;Acc:HGNC:4329]
ENSG00000167088	0.545226	1.45925	6.3064	2.59368	0.026586	0.371299	-3.53223	SNRPD1	small nuclear ribonucleoprotein D1 polypeptide 16kDa [Source:HGNC Symbol;Acc:HGNC:11158]
ENSG00000163519	1.18575	2.27482	5.82001	2.59248	0.0266408	0.371806	-3.53415	TRAT1	T cell receptor associated transmembrane adaptor 1 [Source:HGNC Symbol;Acc:HGNC:30698]
ENSG00000244625	0.636379	1.55442	2.20205	2.59021	0.026745	0.372535	-3.53778	MIATNB	MIAT neighbor (non-protein coding) [Source:HGNC Symbol;Acc:HGNC:50731]
ENSG00000205302	-0.757506	-1.69057	8.25279	-2.58989	0.0267597	0.372535	-3.5383	SNX2	sorting nexin 2 [Source:HGNC Symbol;Acc:HGNC:11173]
ENSG00000231925	-0.853892	-1.80737	2.37894	-2.58978	0.0267648	0.372535	-3.53848	TAPBP	TAP binding protein (tapasin) [Source:HGNC Symbol;Acc:HGNC:11566]
ENSG00000123243	0.383469	1.30447	1.86823	2.58925	0.0267896	0.372535	-3.53934	ITIH5	inter-alpha-trypsin inhibitor heavy chain family, member 5 [Source:HGNC Symbol;Acc:HGNC:21449]
ENSG00000031691	0.691292	1.61473	2.46849	2.5891	0.0267965	0.372535	-3.53958	CENPQ	centromere protein Q [Source:HGNC Symbol;Acc:HGNC:21347]
ENSG00000126216	-0.387163	-1.30782	2.13849	-2.58845	0.0268262	0.372535	-3.54061	TUBGCP3	tubulin, gamma complex associated protein 3 [Source:HGNC Symbol;Acc:HGNC:18598]
ENSG00000276023	0.790508	1.72968	3.97828	2.58798	0.0268481	0.372535	-3.54137	DUSP14	dual specificity phosphatase 14 [Source:HGNC Symbol;Acc:HGNC:17007]
ENSG00000145022	-1.23138	-2.34791	4.8456	-2.58747	0.0268717	0.372535	-3.54219	TCTA	T-cell leukemia translocation altered [Source:HGNC Symbol;Acc:HGNC:11692]
ENSG00000075188	0.460981	1.37648	3.158	2.58744	0.0268729	0.372535	-3.54223	NUP37	nucleoporin 37kDa [Source:HGNC Symbol;Acc:HGNC:29929]
ENSG00000147443	-2.11888	-4.34357	5.11173	-2.58694	0.0268963	0.372535	-3.54304	DOK2	docking protein 2, 56kDa [Source:HGNC Symbol;Acc:HGNC:2991]
ENSG00000149499	-0.820587	-1.76612	2.95954	-2.5868	0.0269027	0.372535	-3.54326	EML3	echinoderm microtubule associated protein like 3 [Source:HGNC Symbol;Acc:HGNC:26666]
ENSG00000241472	0.913821	1.88403	2.96604	2.58653	0.0269153	0.372535	-3.54369	PTPRG-AS1	PTPRG antisense RNA 1 [Source:HGNC Symbol;Acc:HGNC:44638]
ENSG00000164442	0.863349	1.81926	9.64978	2.58531	0.0269721	0.372892	-3.54566	CITED2	Cbp/p300-interacting transactivator, with Glu/Asp-rich carboxy-terminal domain, 2 [Source:HGNC Symbol;Acc:HGNC:1987]
ENSG00000130489	-1.73429	-3.32717	7.99245	-2.58517	0.0269782	0.372892	-3.54587	SCO2	SCO2 cytochrome c oxidase assembly protein [Source:HGNC Symbol;Acc:HGNC:10604]
ENSG00000133019	0.666263	1.58696	3.23754	2.58398	0.0270336	0.373047	-3.54778	CHRM3	cholinergic receptor, muscarinic 3 [Source:HGNC Symbol;Acc:HGNC:1952]
ENSG00000186073	0.606228	1.52227	2.38593	2.58385	0.0270397	0.373047	-3.54799	C15orf41	chromosome 15 open reading frame 41 [Source:HGNC Symbol;Acc:HGNC:26929]
ENSG00000101882	0.934386	1.91108	5.74998	2.58322	0.027069	0.373047	-3.54899	NKAP	NFKB activating protein [Source:HGNC Symbol;Acc:HGNC:29873]
ENSG00000171566	0.448618	1.36473	5.49897	2.58231	0.0271117	0.373047	-3.55046	PLRG1	pleiotropic regulator 1 [Source:HGNC Symbol;Acc:HGNC:9089]
ENSG00000168824	0.603987	1.51991	7.26431	2.58218	0.0271177	0.373047	-3.55067	D4S234E	Neuron-specific protein family member 1 [Source:UniProtKB/Swiss-Prot;Acc:P42857]
ENSG00000101109	-0.351575	-1.27595	5.41465	-2.58206	0.0271232	0.373047	-3.55086	STK4	serine/threonine kinase 4 [Source:HGNC Symbol;Acc:HGNC:11408]
ENSG00000026950	-0.743867	-1.67466	5.36976	-2.58181	0.0271348	0.373047	-3.55126	BTN3A1	butyrophilin, subfamily 3, member A1 [Source:HGNC Symbol;Acc:HGNC:1138]
ENSG00000137522	-0.636862	-1.55494	2.87081	-2.58088	0.0271783	0.373047	-3.55274	RNF121	ring finger protein 121 [Source:HGNC Symbol;Acc:HGNC:21070]
ENSG00000175463	-1.63309	-3.10176	4.49299	-2.58064	0.0271898	0.373047	-3.55314	TBC1D10C	TBC1 domain family, member 10C [Source:HGNC Symbol;Acc:HGNC:24702]
ENSG00000128829	0.8663	1.82298	3.32299	2.58064	0.0271899	0.373047	-3.55314	EIF2AK4	eukaryotic translation initiation factor 2 alpha kinase 4 [Source:HGNC Symbol;Acc:HGNC:19687]
ENSG00000122507	0.454366	1.37018	2.02294	2.58027	0.0272069	0.373047	-3.55372	BBS9	Bardet-Biedl syndrome 9 [Source:HGNC Symbol;Acc:HGNC:30000]
ENSG00000245532	-1.0325	-2.04556	6.4387	-2.57993	0.0272231	0.373047	-3.55428	NEAT1	nuclear paraspeckle assembly transcript 1 (non-protein coding) [Source:HGNC Symbol;Acc:HGNC:30815]
ENSG00000113638	1.49532	2.81926	4.36767	2.57977	0.0272305	0.373047	-3.55453	TTC33	tetratricopeptide repeat domain 33 [Source:HGNC Symbol;Acc:HGNC:29959]
ENSG00000169220	-0.406813	-1.32575	2.84548	-2.57899	0.0272671	0.373293	-3.55578	RGS14	regulator of G-protein signaling 14 [Source:HGNC Symbol;Acc:HGNC:9996]
ENSG00000149781	-1.55594	-2.94026	5.33112	-2.57822	0.0273031	0.373533	-3.55701	FERMT3	fermitin family member 3 [Source:HGNC Symbol;Acc:HGNC:23151]
ENSG00000153707	1.09923	2.1424	2.04221	2.57703	0.0273591	0.374044	-3.55892	PTPRD	protein tyrosine phosphatase, receptor type, D [Source:HGNC Symbol;Acc:HGNC:9668]
ENSG00000187741	0.283402	1.21706	1.91564	2.57619	0.0273988	0.374332	-3.56026	FANCA	Fanconi anemia, complementation group A [Source:HGNC Symbol;Acc:HGNC:3582]
ENSG00000140297	0.630214	1.5478	2.20392	2.57478	0.0274653	0.374986	-3.56252	GCNT3	glucosaminyl (N-acetyl) transferase 3, mucin type [Source:HGNC Symbol;Acc:HGNC:4205]
ENSG00000180758	-0.690147	-1.61345	2.13112	-2.57298	0.027551	0.37587	-3.56542	GPR157	G protein-coupled receptor 157 [Source:HGNC Symbol;Acc:HGNC:23687]
ENSG00000173621	0.33091	1.25781	2.39337	2.57263	0.0275674	0.37587	-3.56597	LRFN4	leucine rich repeat and fibronectin type III domain containing 4 [Source:HGNC Symbol;Acc:HGNC:28456]
ENSG00000165457	-2.32021	-4.99404	4.83037	-2.57146	0.0276229	0.375883	-3.56784	FOLR2	folate receptor 2 (fetal) [Source:HGNC Symbol;Acc:HGNC:3793]
ENSG00000170959	0.407687	1.32656	1.36434	2.57122	0.0276343	0.375883	-3.56823	DCDC1	doublecortin domain containing 1 [Source:HGNC Symbol;Acc:HGNC:20625]
ENSG00000235545	0.388588	1.30911	1.6271	2.57074	0.0276575	0.375883	-3.56901	RP11-230B22.1
ENSG00000100307	-0.947756	-1.92887	4.58937	-2.5696	0.0277118	0.375883	-3.57083	CBX7	chromobox homolog 7 [Source:HGNC Symbol;Acc:HGNC:1557]
ENSG00000123689	-0.551427	-1.46553	10.2808	-2.56941	0.0277205	0.375883	-3.57112	G0S2	G0/G1 switch 2 [Source:HGNC Symbol;Acc:HGNC:30229]
ENSG00000107372	0.579864	1.49471	11.713	2.56913	0.0277342	0.375883	-3.57158	ZFAND5	zinc finger, AN1-type domain 5 [Source:HGNC Symbol;Acc:HGNC:13008]
ENSG00000196329	-0.73749	-1.66727	4.37187	-2.56819	0.0277788	0.375883	-3.57308	GIMAP5	GTPase, IMAP family member 5 [Source:HGNC Symbol;Acc:HGNC:18005]
ENSG00000131759	-0.39686	-1.31664	3.33779	-2.56772	0.0278016	0.375883	-3.57384	RARA	retinoic acid receptor, alpha [Source:HGNC Symbol;Acc:HGNC:9864]
ENSG00000204482	-2.66469	-6.3409	6.593	-2.56765	0.0278049	0.375883	-3.57395	LST1	leukocyte specific transcript 1 [Source:HGNC Symbol;Acc:HGNC:14189]
ENSG00000265354	0.448387	1.36451	8.17647	2.56736	0.0278185	0.375883	-3.57441	TIMM23	translocase of inner mitochondrial membrane 23 homolog (yeast) [Source:HGNC Symbol;Acc:HGNC:17312]
ENSG00000065526	-0.725241	-1.65318	4.60476	-2.5673	0.0278217	0.375883	-3.57451	SPEN	spen family transcriptional repressor [Source:HGNC Symbol;Acc:HGNC:17575]
ENSG00000184602	-0.625067	-1.54228	3.15961	-2.56685	0.0278432	0.375883	-3.57523	SNN	stannin [Source:HGNC Symbol;Acc:HGNC:11149]
ENSG00000162704	-0.392492	-1.31266	2.91214	-2.56544	0.0279108	0.375883	-3.57749	ARPC5	actin related protein 2/3 complex, subunit 5, 16kDa [Source:HGNC Symbol;Acc:HGNC:708]
ENSG00000260857	0.988187	1.98369	2.27221	2.56366	0.0279966	0.375883	-3.58034	RP11-80F22.15
ENSG00000136897	1.01038	2.01444	6.13192	2.56292	0.0280324	0.375883	-3.58153	MRPL50	mitochondrial ribosomal protein L50 [Source:HGNC Symbol;Acc:HGNC:16654]
ENSG00000260526	0.39321	1.31331	1.72281	2.56267	0.0280445	0.375883	-3.58193	RP11-73K9.2
ENSG00000169490	0.433179	1.35021	8.75112	2.56252	0.0280513	0.375883	-3.58216	TM2D2	TM2 domain containing 2 [Source:HGNC Symbol;Acc:HGNC:24127]
ENSG00000168502	1.45166	2.73523	3.95504	2.5612	0.0281154	0.375883	-3.58428	MTCL1	microtubule crosslinking factor 1 [Source:HGNC Symbol;Acc:HGNC:29121]
ENSG00000105401	-2.19394	-4.57553	5.52053	-2.56104	0.028123	0.375883	-3.58453	CDC37	cell division cycle 37 [Source:HGNC Symbol;Acc:HGNC:1735]
ENSG00000177932	0.300104	1.23123	2.59812	2.56055	0.0281467	0.375883	-3.58531	ZNF354C	zinc finger protein 354C [Source:HGNC Symbol;Acc:HGNC:16736]
ENSG00000130813	-1.02585	-2.03616	6.45222	-2.56034	0.0281571	0.375883	-3.58565	C19orf66	chromosome 19 open reading frame 66 [Source:HGNC Symbol;Acc:HGNC:25649]
ENSG00000171777	-1.23243	-2.34962	3.64882	-2.56033	0.0281577	0.375883	-3.58567	RASGRP4	RAS guanyl releasing protein 4 [Source:HGNC Symbol;Acc:HGNC:18958]
ENSG00000134363	0.650181	1.56937	9.67443	2.55986	0.0281802	0.375883	-3.58642	FST	follistatin [Source:HGNC Symbol;Acc:HGNC:3971]
ENSG00000110719	-2.16818	-4.49455	5.80332	-2.55965	0.0281903	0.375883	-3.58675	TCIRG1	T-cell, immune regulator 1, ATPase, H+ transporting, lysosomal V0 subunit A3 [Source:HGNC Symbol;Acc:HGNC:11647]
ENSG00000163312	0.779388	1.7164	5.70691	2.55941	0.0282024	0.375883	-3.58715	HELQ	helicase, POLQ-like [Source:HGNC Symbol;Acc:HGNC:18536]
ENSG00000055147	0.776677	1.71318	6.01574	2.55936	0.0282048	0.375883	-3.58723	FAM114A2	family with sequence similarity 114, member A2 [Source:HGNC Symbol;Acc:HGNC:1333]
ENSG00000108091	1.12206	2.17658	8.5031	2.55914	0.0282153	0.375883	-3.58757	CCDC6	coiled-coil domain containing 6 [Source:HGNC Symbol;Acc:HGNC:18782]
ENSG00000143776	0.490258	1.4047	3.11876	2.55871	0.0282363	0.375883	-3.58827	CDC42BPA	CDC42 binding protein kinase alpha (DMPK-like) [Source:HGNC Symbol;Acc:HGNC:1737]
ENSG00000165675	0.659522	1.57956	5.36237	2.55851	0.0282461	0.375883	-3.58859	ENOX2	ecto-NOX disulfide-thiol exchanger 2 [Source:HGNC Symbol;Acc:HGNC:2259]
ENSG00000163611	0.74339	1.67411	2.74277	2.55842	0.0282505	0.375883	-3.58873	SPICE1	spindle and centriole associated protein 1 [Source:HGNC Symbol;Acc:HGNC:25083]
ENSG00000124659	-0.525898	-1.43983	6.85491	-2.55824	0.0282592	0.375883	-3.58902	TBCC	tubulin folding cofactor C [Source:HGNC Symbol;Acc:HGNC:11580]
ENSG00000196547	-0.389402	-1.30985	5.20057	-2.55802	0.0282697	0.375883	-3.58936	MAN2A2	mannosidase, alpha, class 2A, member 2 [Source:HGNC Symbol;Acc:HGNC:6825]
ENSG00000131931	1.163	2.23923	6.30973	2.55749	0.0282955	0.375883	-3.59021	THAP1	THAP domain containing, apoptosis associated protein 1 [Source:HGNC Symbol;Acc:HGNC:20856]
ENSG00000126561	-1.27844	-2.42576	4.49288	-2.55726	0.0283067	0.375883	-3.59058	STAT5A	signal transducer and activator of transcription 5A [Source:HGNC Symbol;Acc:HGNC:11366]
ENSG00000168995	-1.16434	-2.24131	3.41719	-2.55702	0.0283184	0.375883	-3.59097	SIGLEC7	sialic acid binding Ig-like lectin 7 [Source:HGNC Symbol;Acc:HGNC:10876]
ENSG00000187531	-1.0276	-2.03863	4.0443	-2.55673	0.0283326	0.375883	-3.59143	SIRT7	sirtuin 7 [Source:HGNC Symbol;Acc:HGNC:14935]
ENSG00000106615	0.480592	1.39532	3.19062	2.5565	0.0283436	0.375883	-3.59179	RHEB	Ras homolog enriched in brain [Source:HGNC Symbol;Acc:HGNC:10011]
ENSG00000100410	-1.14966	-2.21861	6.32108	-2.55597	0.0283698	0.375883	-3.59265	PHF5A	PHD finger protein 5A [Source:HGNC Symbol;Acc:HGNC:18000]
ENSG00000183807	0.398153	1.31782	1.35739	2.55514	0.0284101	0.375883	-3.59397	FAM162B	family with sequence similarity 162, member B [Source:HGNC Symbol;Acc:HGNC:21549]
ENSG00000176623	0.564626	1.479	4.26801	2.5551	0.0284123	0.375883	-3.59404	RMDN1	regulator of microtubule dynamics 1 [Source:HGNC Symbol;Acc:HGNC:24285]
ENSG00000166869	0.558315	1.47255	1.97134	2.55509	0.0284128	0.375883	-3.59406	CHP2	calcineurin-like EF-hand protein 2 [Source:HGNC Symbol;Acc:HGNC:24927]
ENSG00000189306	-1.49134	-2.81151	4.11081	-2.55486	0.0284239	0.375883	-3.59442	RRP7A	ribosomal RNA processing 7 homolog A (S. cerevisiae) [Source:HGNC Symbol;Acc:HGNC:24286]
ENSG00000151715	-0.561687	-1.47599	2.0778	-2.55458	0.0284378	0.375883	-3.59488	TMEM45B	transmembrane protein 45B [Source:HGNC Symbol;Acc:HGNC:25194]
ENSG00000153064	-0.498058	-1.41231	4.04885	-2.55358	0.0284867	0.375883	-3.59647	BANK1	B-cell scaffold protein with ankyrin repeats 1 [Source:HGNC Symbol;Acc:HGNC:18233]
ENSG00000101160	-2.24198	-4.73045	4.20106	-2.55311	0.0285098	0.375883	-3.59723	CTSZ	cathepsin Z [Source:HGNC Symbol;Acc:HGNC:2547]
ENSG00000120137	0.667294	1.58809	6.09668	2.55275	0.0285276	0.375883	-3.59781	PANK3	pantothenate kinase 3 [Source:HGNC Symbol;Acc:HGNC:19365]
ENSG00000131725	1.51591	2.85978	6.94556	2.55186	0.0285714	0.375883	-3.59923	WDR44	WD repeat domain 44 [Source:HGNC Symbol;Acc:HGNC:30512]
ENSG00000138496	-1.67533	-3.19393	6.16164	-2.55182	0.0285734	0.375883	-3.5993	PARP9	poly (ADP-ribose) polymerase family, member 9 [Source:HGNC Symbol;Acc:HGNC:24118]
ENSG00000168286	0.362124	1.28532	5.49573	2.55175	0.0285767	0.375883	-3.5994	THAP11	THAP domain containing 11 [Source:HGNC Symbol;Acc:HGNC:23194]
ENSG00000071054	0.860579	1.81577	6.83754	2.55165	0.0285815	0.375883	-3.59956	MAP4K4	mitogen-activated protein kinase kinase kinase kinase 4 [Source:HGNC Symbol;Acc:HGNC:6866]
ENSG00000138036	0.834697	1.78348	5.18076	2.55131	0.028598	0.375883	-3.6001	DYNC2LI1	dynein, cytoplasmic 2, light intermediate chain 1 [Source:HGNC Symbol;Acc:HGNC:24595]
ENSG00000197977	0.361248	1.28454	1.53138	2.55074	0.0286264	0.375883	-3.60102	ELOVL2	ELOVL fatty acid elongase 2 [Source:HGNC Symbol;Acc:HGNC:14416]
ENSG00000197763	0.628579	1.54604	2.12358	2.55062	0.0286324	0.375883	-3.60121	TXNRD3	thioredoxin reductase 3 [Source:HGNC Symbol;Acc:HGNC:20667]
ENSG00000162241	-0.691437	-1.61489	2.43858	-2.5506	0.0286334	0.375883	-3.60125	SLC25A45	solute carrier family 25, member 45 [Source:HGNC Symbol;Acc:HGNC:27442]
ENSG00000171659	-1.74726	-3.35719	6.04063	-2.55056	0.028635	0.375883	-3.6013	GPR34	G protein-coupled receptor 34 [Source:HGNC Symbol;Acc:HGNC:4490]
ENSG00000147003	1.04296	2.06045	2.70064	2.55044	0.0286411	0.375883	-3.6015	TMEM27	transmembrane protein 27 [Source:HGNC Symbol;Acc:HGNC:29437]
ENSG00000139192	-1.74388	-3.34935	4.54497	-2.55021	0.0286526	0.375883	-3.60187	TAPBPL	TAP binding protein-like [Source:HGNC Symbol;Acc:HGNC:30683]
ENSG00000126264	-2.15513	-4.45407	4.7681	-2.54985	0.0286703	0.375883	-3.60244	HCST	hematopoietic cell signal transducer [Source:HGNC Symbol;Acc:HGNC:16977]
ENSG00000079819	-0.499773	-1.41399	6.9702	-2.54973	0.028676	0.375883	-3.60263	EPB41L2	erythrocyte membrane protein band 4.1-like 2 [Source:HGNC Symbol;Acc:HGNC:3379]
ENSG00000159713	-0.540065	-1.45404	1.6644	-2.54889	0.0287177	0.375883	-3.60398	TPPP3	tubulin polymerization-promoting protein family member 3 [Source:HGNC Symbol;Acc:HGNC:24162]
ENSG00000166455	1.75095	3.3658	4.68849	2.54841	0.0287414	0.375883	-3.60474	C16orf46	chromosome 16 open reading frame 46 [Source:HGNC Symbol;Acc:HGNC:26525]
ENSG00000152944	1.01029	2.01431	6.22357	2.54819	0.0287522	0.375883	-3.60509	MED21	mediator complex subunit 21 [Source:HGNC Symbol;Acc:HGNC:11473]
ENSG00000013561	1.02185	2.03052	6.71084	2.54773	0.0287752	0.375883	-3.60584	RNF14	ring finger protein 14 [Source:HGNC Symbol;Acc:HGNC:10058]
ENSG00000198574	0.44531	1.36161	2.43642	2.54763	0.02878	0.375883	-3.60599	SH2D1B	SH2 domain containing 1B [Source:HGNC Symbol;Acc:HGNC:30416]
ENSG00000119042	0.907556	1.87586	2.83298	2.54756	0.0287832	0.375883	-3.6061	SATB2	SATB homeobox 2 [Source:HGNC Symbol;Acc:HGNC:21637]
ENSG00000100612	-0.435649	-1.35252	5.70411	-2.54713	0.0288046	0.375918	-3.60679	DHRS7	dehydrogenase/reductase (SDR family) member 7 [Source:HGNC Symbol;Acc:HGNC:21524]
ENSG00000181827	0.445749	1.36202	4.38538	2.54663	0.0288298	0.376003	-3.6076	RFX7	regulatory factor X, 7 [Source:HGNC Symbol;Acc:HGNC:25777]
ENSG00000124641	0.410955	1.32957	2.63972	2.54609	0.0288562	0.376103	-3.60845	MED20	mediator complex subunit 20 [Source:HGNC Symbol;Acc:HGNC:16840]
ENSG00000176834	0.375116	1.29694	2.23829	2.54468	0.0289266	0.37661	-3.61071	VSIG10	V-set and immunoglobulin domain containing 10 [Source:HGNC Symbol;Acc:HGNC:26078]
ENSG00000170054	0.384399	1.30532	1.83353	2.54456	0.0289326	0.37661	-3.6109	SERPINA9	serpin peptidase inhibitor, clade A (alpha-1 antiproteinase, antitrypsin), member 9 [Source:HGNC Symbol;Acc:HGNC:15995]
ENSG00000170881	0.549023	1.46309	7.75024	2.54317	0.029002	0.376829	-3.61313	RNF139	ring finger protein 139 [Source:HGNC Symbol;Acc:HGNC:17023]
ENSG00000235162	1.30437	2.46975	7.83202	2.54275	0.0290229	0.376829	-3.6138	C12orf75	chromosome 12 open reading frame 75 [Source:HGNC Symbol;Acc:HGNC:35164]
ENSG00000131508	0.636886	1.55497	6.91332	2.54206	0.0290575	0.376829	-3.61491	UBE2D2	ubiquitin-conjugating enzyme E2D 2 [Source:HGNC Symbol;Acc:HGNC:12475]
ENSG00000156795	0.970854	1.96	7.63848	2.54205	0.0290578	0.376829	-3.61492	WDYHV1	WDYHV motif containing 1 [Source:HGNC Symbol;Acc:HGNC:25490]
ENSG00000148175	0.634966	1.5529	10.1675	2.54192	0.0290642	0.376829	-3.61512	STOM	stomatin [Source:HGNC Symbol;Acc:HGNC:3383]
ENSG00000173809	0.442756	1.3592	1.47767	2.5415	0.0290853	0.376829	-3.61579	TDRD12	tudor domain containing 12 [Source:HGNC Symbol;Acc:HGNC:25044]
ENSG00000032444	-2.38271	-5.21514	5.08182	-2.54126	0.0290972	0.376829	-3.61617	PNPLA6	patatin-like phospholipase domain containing 6 [Source:HGNC Symbol;Acc:HGNC:16268]
ENSG00000156928	0.465734	1.38102	8.11425	2.54122	0.0290993	0.376829	-3.61624	MALSU1	mitochondrial assembly of ribosomal large subunit 1 [Source:HGNC Symbol;Acc:HGNC:21721]
ENSG00000154917	0.337239	1.26334	2.0078	2.53974	0.0291736	0.377257	-3.61861	RAB6B	RAB6B, member RAS oncogene family [Source:HGNC Symbol;Acc:HGNC:14902]
ENSG00000120690	-1.53585	-2.8996	5.74313	-2.53962	0.0291795	0.377257	-3.6188	ELF1	E74-like factor 1 (ets domain transcription factor) [Source:HGNC Symbol;Acc:HGNC:3316]
ENSG00000197429	0.486807	1.40134	2.58975	2.53843	0.0292397	0.377257	-3.62071	IPP	intracisternal A particle-promoted polypeptide [Source:HGNC Symbol;Acc:HGNC:6108]
ENSG00000105329	-1.21518	-2.3217	3.17606	-2.53814	0.029254	0.377257	-3.62116	TGFB1	transforming growth factor, beta 1 [Source:HGNC Symbol;Acc:HGNC:11766]
ENSG00000101276	0.498168	1.41242	3.11561	2.53761	0.0292809	0.377257	-3.62202	SLC52A3	solute carrier family 52 (riboflavin transporter), member 3 [Source:HGNC Symbol;Acc:HGNC:16187]
ENSG00000172476	0.698445	1.62275	3.62546	2.53743	0.0292898	0.377257	-3.6223	RAB40A	RAB40A, member RAS oncogene family [Source:HGNC Symbol;Acc:HGNC:18283]
ENSG00000187997	1.7173	3.28822	2.44525	2.53655	0.0293344	0.377257	-3.62372	C17orf99	chromosome 17 open reading frame 99 [Source:HGNC Symbol;Acc:HGNC:34490]
ENSG00000175970	0.502088	1.41626	7.80062	2.53623	0.0293504	0.377257	-3.62422	UNC119B	unc-119 homolog B (C. elegans) [Source:HGNC Symbol;Acc:HGNC:16488]
ENSG00000176105	1.60174	3.03508	7.44102	2.53613	0.0293552	0.377257	-3.62437	YES1	YES proto-oncogene 1, Src family tyrosine kinase [Source:HGNC Symbol;Acc:HGNC:12841]
ENSG00000148154	-0.648475	-1.56751	5.74993	-2.53608	0.0293578	0.377257	-3.62445	UGCG	UDP-glucose ceramide glucosyltransferase [Source:HGNC Symbol;Acc:HGNC:12524]
ENSG00000178202	1.20203	2.30063	4.63687	2.53606	0.0293589	0.377257	-3.62449	KDELC2	KDEL (Lys-Asp-Glu-Leu) containing 2 [Source:HGNC Symbol;Acc:HGNC:28496]
ENSG00000106624	0.947307	1.92827	3.06528	2.53558	0.0293834	0.377257	-3.62526	AEBP1	AE binding protein 1 [Source:HGNC Symbol;Acc:HGNC:303]
ENSG00000137834	0.337583	1.26364	2.43834	2.53549	0.029388	0.377257	-3.62541	SMAD6	SMAD family member 6 [Source:HGNC Symbol;Acc:HGNC:6772]
ENSG00000117115	-0.419475	-1.33744	1.8362	-2.53535	0.0293949	0.377257	-3.62563	PADI2	peptidyl arginine deiminase, type II [Source:HGNC Symbol;Acc:HGNC:18341]
ENSG00000167208	-0.756516	-1.68941	2.51738	-2.53452	0.029437	0.377556	-3.62696	SNX20	sorting nexin 20 [Source:HGNC Symbol;Acc:HGNC:30390]
ENSG00000169398	0.611914	1.52829	5.42514	2.53394	0.0294663	0.37769	-3.62788	PTK2	protein tyrosine kinase 2 [Source:HGNC Symbol;Acc:HGNC:9611]
ENSG00000087494	1.25673	2.38954	2.95243	2.53333	0.0294972	0.377697	-3.62885	PTHLH	parathyroid hormone-like hormone [Source:HGNC Symbol;Acc:HGNC:9607]
ENSG00000149506	0.31278	1.2421	1.38354	2.53232	0.0295487	0.377697	-3.63047	ZP1	zona pellucida glycoprotein 1 (sperm receptor) [Source:HGNC Symbol;Acc:HGNC:13187]
ENSG00000144566	-0.474859	-1.38978	4.97971	-2.53216	0.0295567	0.377697	-3.63073	RAB5A	RAB5A, member RAS oncogene family [Source:HGNC Symbol;Acc:HGNC:9783]
ENSG00000125637	-0.521686	-1.43563	2.24457	-2.53167	0.0295814	0.377697	-3.6315	PSD4	pleckstrin and Sec7 domain containing 4 [Source:HGNC Symbol;Acc:HGNC:19096]
ENSG00000108669	-0.83224	-1.78045	4.89853	-2.53149	0.0295907	0.377697	-3.63179	CYTH1	cytohesin 1 [Source:HGNC Symbol;Acc:HGNC:9501]
ENSG00000266094	-1.47921	-2.78796	5.63823	-2.53138	0.0295962	0.377697	-3.63196	RASSF5	Ras association (RalGDS/AF-6) domain family member 5 [Source:HGNC Symbol;Acc:HGNC:17609]
ENSG00000168275	0.835398	1.78435	8.32051	2.53134	0.0295983	0.377697	-3.63203	COA6	cytochrome c oxidase assembly factor 6 [Source:HGNC Symbol;Acc:HGNC:18025]
ENSG00000198805	-1.82696	-3.54789	7.0632	-2.53074	0.0296289	0.377848	-3.63299	PNP	purine nucleoside phosphorylase [Source:HGNC Symbol;Acc:HGNC:7892]
ENSG00000110628	-0.975903	-1.96687	7.14639	-2.52996	0.0296686	0.378115	-3.63423	SLC22A18	solute carrier family 22, member 18 [Source:HGNC Symbol;Acc:HGNC:10964]
ENSG00000152804	-1.42406	-2.68339	5.57964	-2.5293	0.0297027	0.378277	-3.6353	HHEX	hematopoietically expressed homeobox [Source:HGNC Symbol;Acc:HGNC:4901]
ENSG00000181045	-0.765678	-1.70017	5.80439	-2.52889	0.0297233	0.378277	-3.63594	SLC26A11	solute carrier family 26 (anion exchanger), member 11 [Source:HGNC Symbol;Acc:HGNC:14471]
ENSG00000153029	-0.544497	-1.45851	3.98757	-2.52861	0.0297377	0.378277	-3.63639	MR1	major histocompatibility complex, class I-related [Source:HGNC Symbol;Acc:HGNC:4975]
ENSG00000039523	-0.74961	-1.68134	3.82714	-2.52805	0.0297665	0.378278	-3.63729	FAM65A	family with sequence similarity 65, member A [Source:HGNC Symbol;Acc:HGNC:25836]
ENSG00000196754	0.463529	1.37891	2.10761	2.52788	0.0297754	0.378278	-3.63757	S100A2	S100 calcium binding protein A2 [Source:HGNC Symbol;Acc:HGNC:10492]
ENSG00000186431	-0.692385	-1.61595	2.10514	-2.52667	0.0298372	0.378797	-3.63949	FCAR	Fc fragment of IgA receptor [Source:HGNC Symbol;Acc:HGNC:3608]
ENSG00000148468	1.00915	2.01272	5.89781	2.52634	0.029854	0.378797	-3.64001	FAM171A1	family with sequence similarity 171, member A1 [Source:HGNC Symbol;Acc:HGNC:23522]
ENSG00000251474	-0.7843	-1.72226	4.53447	-2.52577	0.0298835	0.378886	-3.64093	RPL32P3	ribosomal protein L32 pseudogene 3 [Source:HGNC Symbol;Acc:HGNC:27024]
ENSG00000204387	-1.50652	-2.84124	6.28745	-2.52519	0.0299132	0.378886	-3.64185	C6orf48	chromosome 6 open reading frame 48 [Source:HGNC Symbol;Acc:HGNC:19078]
ENSG00000084110	-1.07457	-2.10609	5.13501	-2.52417	0.0299658	0.378886	-3.64348	HAL	histidine ammonia-lyase [Source:HGNC Symbol;Acc:HGNC:4806]
ENSG00000151690	0.789865	1.72891	6.86351	2.52405	0.0299721	0.378886	-3.64368	MFSD6	major facilitator superfamily domain containing 6 [Source:HGNC Symbol;Acc:HGNC:24711]
ENSG00000128791	1.07853	2.11189	6.18832	2.5232	0.0300159	0.378886	-3.64503	TWSG1	twisted gastrulation BMP signaling modulator 1 [Source:HGNC Symbol;Acc:HGNC:12429]
ENSG00000155438	0.541587	1.45557	5.99135	2.52156	0.0301006	0.378886	-3.64765	NIFK	nucleolar protein interacting with the FHA domain of MKI67 [Source:HGNC Symbol;Acc:HGNC:17838]
ENSG00000266053	0.315517	1.24446	2.44399	2.52154	0.0301019	0.378886	-3.64769	NDUFV2-AS1	NDUFV2 antisense RNA 1 [Source:HGNC Symbol;Acc:HGNC:50826]
ENSG00000130726	-1.2723	-2.41546	6.81589	-2.52143	0.0301078	0.378886	-3.64787	TRIM28	tripartite motif containing 28 [Source:HGNC Symbol;Acc:HGNC:16384]
ENSG00000131941	0.537695	1.45165	1.77707	2.52066	0.0301474	0.378886	-3.64909	RHPN2	rhophilin, Rho GTPase binding protein 2 [Source:HGNC Symbol;Acc:HGNC:19974]
ENSG00000143772	-0.509147	-1.42321	2.80338	-2.52032	0.0301653	0.378886	-3.64964	ITPKB	inositol-trisphosphate 3-kinase B [Source:HGNC Symbol;Acc:HGNC:6179]
ENSG00000198353	0.761397	1.69513	4.72343	2.52007	0.030178	0.378886	-3.65003	HOXC4	homeobox C4 [Source:HGNC Symbol;Acc:HGNC:5126]
ENSG00000233203	1.19095	2.28303	3.44317	2.51964	0.0302003	0.378886	-3.65072	RP11-67L3.4
ENSG00000160703	-0.415552	-1.33381	3.83735	-2.51951	0.0302071	0.378886	-3.65092	NLRX1	NLR family member X1 [Source:HGNC Symbol;Acc:HGNC:29890]
ENSG00000166321	0.475146	1.39006	1.76455	2.51911	0.0302279	0.378886	-3.65156	NUDT13	nudix (nucleoside diphosphate linked moiety X)-type motif 13 [Source:HGNC Symbol;Acc:HGNC:18827]
ENSG00000137225	0.251196	1.19019	1.69492	2.51891	0.0302385	0.378886	-3.65189	CAPN11	calpain 11 [Source:HGNC Symbol;Acc:HGNC:1478]
ENSG00000184922	-1.36611	-2.57774	4.59794	-2.51816	0.0302772	0.378886	-3.65308	FMNL1	formin-like 1 [Source:HGNC Symbol;Acc:HGNC:1212]
ENSG00000130429	-1.23107	-2.34741	9.83288	-2.51775	0.0302989	0.378886	-3.65374	ARPC1B	actin related protein 2/3 complex, subunit 1B, 41kDa [Source:HGNC Symbol;Acc:HGNC:704]
ENSG00000023697	0.942531	1.9219	9.09664	2.51747	0.0303133	0.378886	-3.65418	DERA	deoxyribose-phosphate aldolase (putative) [Source:HGNC Symbol;Acc:HGNC:24269]
ENSG00000226648	0.694957	1.61884	2.14043	2.51741	0.0303164	0.378886	-3.65428	PLCG1-AS1	PLCG1 antisense RNA 1 [Source:HGNC Symbol;Acc:HGNC:40450]
ENSG00000117868	0.785867	1.72413	8.09959	2.51722	0.0303265	0.378886	-3.65458	ESYT2	extended synaptotagmin-like protein 2 [Source:HGNC Symbol;Acc:HGNC:22211]
ENSG00000147669	0.581843	1.49676	7.01467	2.51718	0.0303287	0.378886	-3.65465	POLR2K	polymerase (RNA) II (DNA directed) polypeptide K, 7.0kDa [Source:HGNC Symbol;Acc:HGNC:9198]
ENSG00000198829	-0.985311	-1.97974	2.14418	-2.5168	0.0303485	0.378886	-3.65526	SUCNR1	succinate receptor 1 [Source:HGNC Symbol;Acc:HGNC:4542]
ENSG00000181610	0.46326	1.37865	3.41546	2.51658	0.03036	0.378886	-3.65561	MRPS23	mitochondrial ribosomal protein S23 [Source:HGNC Symbol;Acc:HGNC:14509]
ENSG00000168918	-1.49147	-2.81175	3.53736	-2.51626	0.0303764	0.378886	-3.65611	INPP5D	inositol polyphosphate-5-phosphatase, 145kDa [Source:HGNC Symbol;Acc:HGNC:6079]
ENSG00000167851	-1.76451	-3.39758	6.97782	-2.51594	0.0303932	0.378886	-3.65662	CD300A	CD300a molecule [Source:HGNC Symbol;Acc:HGNC:19319]
ENSG00000139055	-2.10027	-4.28789	3.69877	-2.51457	0.0304651	0.378886	-3.65881	ERP27	endoplasmic reticulum protein 27 [Source:HGNC Symbol;Acc:HGNC:26495]
ENSG00000066855	0.861282	1.81665	4.85368	2.51398	0.0304959	0.378886	-3.65975	MTFR1	mitochondrial fission regulator 1 [Source:HGNC Symbol;Acc:HGNC:29510]
ENSG00000072133	0.417657	1.33576	1.80766	2.51285	0.0305554	0.378886	-3.66156	RPS6KA6	ribosomal protein S6 kinase, 90kDa, polypeptide 6 [Source:HGNC Symbol;Acc:HGNC:10435]
ENSG00000062194	0.554256	1.46841	8.3634	2.51277	0.0305594	0.378886	-3.66168	GPBP1	GC-rich promoter binding protein 1 [Source:HGNC Symbol;Acc:HGNC:29520]
ENSG00000114013	-2.68399	-6.42632	5.07703	-2.51234	0.0305823	0.378886	-3.66238	CD86	CD86 molecule [Source:HGNC Symbol;Acc:HGNC:1705]
ENSG00000067225	-1.64786	-3.13368	8.13085	-2.51233	0.0305829	0.378886	-3.66239	PKM	pyruvate kinase, muscle [Source:HGNC Symbol;Acc:HGNC:9021]
ENSG00000248890	0.447608	1.36378	2.53831	2.5119	0.0306051	0.378886	-3.66307	HHIP-AS1	HHIP antisense RNA 1 [Source:HGNC Symbol;Acc:HGNC:44182]
ENSG00000278535	-0.405909	-1.32492	1.55714	-2.51184	0.0306084	0.378886	-3.66317	DHRS11	dehydrogenase/reductase (SDR family) member 11 [Source:HGNC Symbol;Acc:HGNC:28639]
ENSG00000158234	1.7085	3.26821	6.63304	2.51155	0.0306235	0.378886	-3.66363	FAIM	Fas apoptotic inhibitory molecule [Source:HGNC Symbol;Acc:HGNC:18703]
ENSG00000188051	0.288925	1.22173	1.98005	2.51155	0.0306238	0.378886	-3.66363	TMEM221	transmembrane protein 221 [Source:HGNC Symbol;Acc:HGNC:21943]
ENSG00000163798	0.332447	1.25915	8.72582	2.51143	0.03063	0.378886	-3.66382	SLC4A1AP	solute carrier family 4 (anion exchanger), member 1, adaptor protein [Source:HGNC Symbol;Acc:HGNC:13813]
ENSG00000069424	-0.828099	-1.77534	2.89654	-2.51126	0.0306389	0.378886	-3.66409	KCNAB2	potassium channel, voltage gated subfamily A regulatory beta subunit 2 [Source:HGNC Symbol;Acc:HGNC:6229]
ENSG00000261039	0.432503	1.34957	1.54812	2.51119	0.0306427	0.378886	-3.66421	RP11-417E7.2
ENSG00000260683	0.40555	1.32459	1.30482	2.5106	0.0306736	0.378886	-3.66514	CTD-2076M15.1
ENSG00000271614	-1.72465	-3.305	7.01196	-2.51058	0.0306749	0.378886	-3.66518	LINC00936	long intergenic non-protein coding RNA 936 [Source:HGNC Symbol;Acc:HGNC:27883]
ENSG00000003436	1.10438	2.15007	8.20626	2.51016	0.030697	0.378886	-3.66585	TFPI	tissue factor pathway inhibitor (lipoprotein-associated coagulation inhibitor) [Source:HGNC Symbol;Acc:HGNC:11760]
ENSG00000099308	-1.27337	-2.41726	6.26065	-2.51002	0.0307042	0.378886	-3.66607	MAST3	microtubule associated serine/threonine kinase 3 [Source:HGNC Symbol;Acc:HGNC:19036]
ENSG00000005469	1.45055	2.73312	4.16321	2.50954	0.0307299	0.378886	-3.66684	CROT	carnitine O-octanoyltransferase [Source:HGNC Symbol;Acc:HGNC:2366]
ENSG00000245848	-1.43491	-2.70365	3.79754	-2.50927	0.0307438	0.378886	-3.66726	CEBPA	CCAAT/enhancer binding protein (C/EBP), alpha [Source:HGNC Symbol;Acc:HGNC:1833]
ENSG00000156531	0.616898	1.53357	4.35024	2.50919	0.0307485	0.378886	-3.6674	PHF6	PHD finger protein 6 [Source:HGNC Symbol;Acc:HGNC:18145]
ENSG00000162627	0.977589	1.96917	8.36539	2.50868	0.0307755	0.378886	-3.66822	SNX7	sorting nexin 7 [Source:HGNC Symbol;Acc:HGNC:14971]
ENSG00000168137	-0.940118	-1.91868	3.64954	-2.50864	0.0307774	0.378886	-3.66827	SETD5	SET domain containing 5 [Source:HGNC Symbol;Acc:HGNC:25566]
AFFX-LysX-5_at	-0.372329	-1.29444	1.51301	-2.50832	0.0307941	0.378886	-3.66878	NA	NA
ENSG00000172349	-0.738252	-1.66815	3.52785	-2.50821	0.0307999	0.378886	-3.66895	IL16	interleukin 16 [Source:HGNC Symbol;Acc:HGNC:5980]
ENSG00000102760	-0.673403	-1.59483	8.45228	-2.50816	0.030803	0.378886	-3.66904	RGCC	regulator of cell cycle [Source:HGNC Symbol;Acc:HGNC:20369]
ENSG00000047648	0.703592	1.62855	4.97439	2.50683	0.0308735	0.379202	-3.67116	ARHGAP6	Rho GTPase activating protein 6 [Source:HGNC Symbol;Acc:HGNC:676]
ENSG00000064703	0.976749	1.96803	4.96814	2.50614	0.03091	0.379202	-3.67226	DDX20	DEAD (Asp-Glu-Ala-Asp) box polypeptide 20 [Source:HGNC Symbol;Acc:HGNC:2743]
ENSG00000119782	1.31937	2.49556	6.07356	2.50561	0.030938	0.379202	-3.6731	FKBP1B	FK506 binding protein 1B, 12.6 kDa [Source:HGNC Symbol;Acc:HGNC:3712]
ENSG00000227779	0.31144	1.24095	2.40082	2.50549	0.0309445	0.379202	-3.67329	GS1-164F24.1
ENSG00000187116	-1.82165	-3.53486	3.09635	-2.50539	0.0309501	0.379202	-3.67346	LILRA5	leukocyte immunoglobulin-like receptor, subfamily A (with TM domain), member 5 [Source:HGNC Symbol;Acc:HGNC:16309]
ENSG00000104824	-0.456107	-1.37184	8.64763	-2.5053	0.0309546	0.379202	-3.6736	HNRNPL	heterogeneous nuclear ribonucleoprotein L [Source:HGNC Symbol;Acc:HGNC:5045]
ENSG00000163945	-0.616441	-1.53309	2.62406	-2.50449	0.030998	0.379202	-3.6749	UVSSA	UV-stimulated scaffold protein A [Source:HGNC Symbol;Acc:HGNC:29304]
ENSG00000206337	-0.792611	-1.73221	4.40153	-2.50419	0.0310141	0.379202	-3.67538	HCP5	HLA complex P5 (non-protein coding) [Source:HGNC Symbol;Acc:HGNC:21659]
ENSG00000113966	1.15812	2.23166	2.73133	2.5037	0.0310403	0.379202	-3.67616	ARL6	ADP-ribosylation factor-like 6 [Source:HGNC Symbol;Acc:HGNC:13210]
ENSG00000128581	0.497705	1.41197	3.92706	2.50342	0.0310548	0.379202	-3.67659	IFT22	intraflagellar transport 22 [Source:HGNC Symbol;Acc:HGNC:21895]
ENSG00000102471	1.29024	2.4457	5.30726	2.50326	0.0310633	0.379202	-3.67685	NDFIP2	Nedd4 family interacting protein 2 [Source:HGNC Symbol;Acc:HGNC:18537]
ENSG00000010278	0.977951	1.96967	7.5863	2.50322	0.0310658	0.379202	-3.67692	CD9	CD9 molecule [Source:HGNC Symbol;Acc:HGNC:1709]
ENSG00000106299	0.32353	1.25139	2.70826	2.50307	0.0310738	0.379202	-3.67716	WASL	Wiskott-Aldrich syndrome-like [Source:HGNC Symbol;Acc:HGNC:12735]
ENSG00000127838	-1.22337	-2.33491	4.3643	-2.50215	0.0311231	0.37942	-3.67863	PNKD	paroxysmal nonkinesigenic dyskinesia [Source:HGNC Symbol;Acc:HGNC:9153]
ENSG00000070371	0.351737	1.2761	3.10014	2.50191	0.0311356	0.37942	-3.679	CLTCL1	clathrin, heavy chain-like 1 [Source:HGNC Symbol;Acc:HGNC:2093]
ENSG00000141646	0.931201	1.90686	5.23626	2.50137	0.0311647	0.37942	-3.67987	SMAD4	SMAD family member 4 [Source:HGNC Symbol;Acc:HGNC:6770]
ENSG00000100564	0.488347	1.40284	7.6471	2.50066	0.0312025	0.37942	-3.68099	PIGH	phosphatidylinositol glycan anchor biosynthesis, class H [Source:HGNC Symbol;Acc:HGNC:8964]
ENSG00000231983	0.287091	1.22018	1.60908	2.50041	0.0312164	0.37942	-3.6814	LINC00415	long intergenic non-protein coding RNA 415 [Source:HGNC Symbol;Acc:HGNC:42748]
ENSG00000160213	-0.602088	-1.51791	5.60175	-2.50027	0.0312234	0.37942	-3.68161	CSTB	cystatin B (stefin B) [Source:HGNC Symbol;Acc:HGNC:2482]
ENSG00000090382	-1.19582	-2.29075	9.63457	-2.50027	0.0312237	0.37942	-3.68162	LYZ	lysozyme [Source:HGNC Symbol;Acc:HGNC:6740]
ENSG00000151693	0.596402	1.51194	3.42571	2.49988	0.0312444	0.379443	-3.68224	ASAP2	ArfGAP with SH3 domain, ankyrin repeat and PH domain 2 [Source:HGNC Symbol;Acc:HGNC:2721]
ENSG00000131446	-2.10457	-4.30068	6.96061	-2.4977	0.0313622	0.380642	-3.68572	MGAT1	mannosyl (alpha-1,3-)-glycoprotein beta-1,2-N-acetylglucosaminyltransferase [Source:HGNC Symbol;Acc:HGNC:7044]
ENSG00000143258	-0.727574	-1.65585	3.26829	-2.49716	0.031391	0.380668	-3.68657	USP21	ubiquitin specific peptidase 21 [Source:HGNC Symbol;Acc:HGNC:12620]
ENSG00000126822	-0.391287	-1.31156	2.43149	-2.49696	0.0314021	0.380668	-3.6869	PLEKHG3	pleckstrin homology domain containing, family G (with RhoGef domain) member 3 [Source:HGNC Symbol;Acc:HGNC:20364]
ENSG00000177150	0.890913	1.85435	5.34791	2.49552	0.0314797	0.380853	-3.68919	FAM210A	family with sequence similarity 210, member A [Source:HGNC Symbol;Acc:HGNC:28346]
ENSG00000138439	1.16704	2.24551	5.40085	2.49552	0.0314798	0.380853	-3.68919	FAM117B	family with sequence similarity 117, member B [Source:HGNC Symbol;Acc:HGNC:14440]
ENSG00000267127	0.538085	1.45204	1.79806	2.49533	0.03149	0.380853	-3.68949	RP11-795F19.5	Uncharacterized protein [Source:UniProtKB/TrEMBL;Acc:K7EIM0]
ENSG00000160685	-0.580131	-1.49499	3.48153	-2.495	0.0315079	0.380853	-3.69002	ZBTB7B	zinc finger and BTB domain containing 7B [Source:HGNC Symbol;Acc:HGNC:18668]
ENSG00000136044	0.326808	1.25423	8.72258	2.49478	0.0315199	0.380853	-3.69037	APPL2	adaptor protein, phosphotyrosine interaction, PH domain and leucine zipper containing 2 [Source:HGNC Symbol;Acc:HGNC:18242]
ENSG00000100916	0.903403	1.87047	4.52376	2.49426	0.0315483	0.380853	-3.6912	BRMS1L	breast cancer metastasis-suppressor 1-like [Source:HGNC Symbol;Acc:HGNC:20512]
ENSG00000260230	0.387966	1.30855	1.61531	2.49405	0.0315596	0.380853	-3.69154	FRRS1L	ferric-chelate reductase 1-like [Source:HGNC Symbol;Acc:HGNC:1362]
ENSG00000189403	-0.572833	-1.48744	5.75737	-2.4938	0.0315732	0.380853	-3.69193	HMGB1	high mobility group box 1 [Source:HGNC Symbol;Acc:HGNC:4983]
ENSG00000163879	1.28704	2.44027	3.82374	2.49353	0.0315878	0.380853	-3.69237	DNALI1	dynein, axonemal, light intermediate chain 1 [Source:HGNC Symbol;Acc:HGNC:14353]
ENSG00000132718	0.755922	1.68871	5.47706	2.49187	0.0316779	0.381387	-3.695	SYT11	synaptotagmin XI [Source:HGNC Symbol;Acc:HGNC:19239]
ENSG00000164684	0.435317	1.35221	1.82983	2.49161	0.0316923	0.381387	-3.69543	ZNF704	zinc finger protein 704 [Source:HGNC Symbol;Acc:HGNC:32291]
ENSG00000215440	-0.906781	-1.87486	4.19483	-2.49143	0.0317021	0.381387	-3.69571	NPEPL1	aminopeptidase-like 1 [Source:HGNC Symbol;Acc:HGNC:16244]
ENSG00000005249	0.932571	1.90867	11.4307	2.4912	0.0317145	0.381387	-3.69607	PRKAR2B	protein kinase, cAMP-dependent, regulatory, type II, beta [Source:HGNC Symbol;Acc:HGNC:9392]
ENSG00000136279	-1.30812	-2.47619	4.28746	-2.49097	0.0317269	0.381387	-3.69644	DBNL	drebrin-like [Source:HGNC Symbol;Acc:HGNC:2696]
ENSG00000144354	0.719051	1.6461	3.33596	2.48991	0.031785	0.381856	-3.69813	CDCA7	cell division cycle associated 7 [Source:HGNC Symbol;Acc:HGNC:14628]
ENSG00000127863	0.36018	1.28359	1.81341	2.48911	0.0318289	0.382156	-3.69941	TNFRSF19	tumor necrosis factor receptor superfamily, member 19 [Source:HGNC Symbol;Acc:HGNC:11915]
ENSG00000185652	0.251474	1.19042	1.72189	2.4879	0.0318951	0.382442	-3.70133	NTF3	neurotrophin 3 [Source:HGNC Symbol;Acc:HGNC:8023]
ENSG00000013583	0.624448	1.54162	8.97733	2.48778	0.0319014	0.382442	-3.70152	HEBP1	heme binding protein 1 [Source:HGNC Symbol;Acc:HGNC:17176]
ENSG00000276231	-0.483996	-1.39861	1.86074	-2.48763	0.0319097	0.382442	-3.70176	PIK3R6	phosphoinositide-3-kinase, regulatory subunit 6 [Source:HGNC Symbol;Acc:HGNC:27101]
ENSG00000205865	1.13182	2.19135	2.41341	2.48697	0.031946	0.382648	-3.70281	FAM99B	family with sequence similarity 99, member B (non-protein coding) [Source:HGNC Symbol;Acc:HGNC:32369]
ENSG00000182054	-0.563578	-1.47793	2.63641	-2.48603	0.0319976	0.382792	-3.7043	IDH2	isocitrate dehydrogenase 2 (NADP+), mitochondrial [Source:HGNC Symbol;Acc:HGNC:5383]
ENSG00000185298	-1.13113	-2.1903	4.0025	-2.48588	0.0320061	0.382792	-3.70455	CCDC137	coiled-coil domain containing 137 [Source:HGNC Symbol;Acc:HGNC:33451]
ENSG00000066382	0.991792	1.98865	1.86119	2.4852	0.0320434	0.382792	-3.70563	MPPED2	metallophosphoesterase domain containing 2 [Source:HGNC Symbol;Acc:HGNC:1180]
ENSG00000068912	0.41625	1.33445	8.35263	2.48484	0.0320632	0.382792	-3.7062	ERLEC1	endoplasmic reticulum lectin 1 [Source:HGNC Symbol;Acc:HGNC:25222]
ENSG00000096384	-1.32105	-2.49848	7.20844	-2.48476	0.0320678	0.382792	-3.70633	HSP90AB1	heat shock protein 90kDa alpha (cytosolic), class B member 1 [Source:HGNC Symbol;Acc:HGNC:5258]
ENSG00000170390	0.365131	1.288	1.47371	2.48416	0.032101	0.382792	-3.70729	DCLK2	doublecortin-like kinase 2 [Source:HGNC Symbol;Acc:HGNC:19002]
ENSG00000135363	-0.740594	-1.67086	6.02487	-2.48295	0.0321678	0.382792	-3.70922	LMO2	LIM domain only 2 (rhombotin-like 1) [Source:HGNC Symbol;Acc:HGNC:6642]
ENSG00000107669	0.742065	1.67257	4.85843	2.48239	0.0321987	0.382792	-3.71011	ATE1	arginyltransferase 1 [Source:HGNC Symbol;Acc:HGNC:782]
ENSG00000124243	0.295727	1.2275	2.08783	2.48238	0.0321989	0.382792	-3.71011	BCAS4	breast carcinoma amplified sequence 4 [Source:HGNC Symbol;Acc:HGNC:14367]
ENSG00000250067	-0.655427	-1.57508	1.70213	-2.48234	0.0322016	0.382792	-3.71019	YJEFN3	YjeF N-terminal domain containing 3 [Source:HGNC Symbol;Acc:HGNC:24785]
ENSG00000142207	0.577022	1.49177	3.85815	2.48158	0.0322437	0.382792	-3.7114	URB1	URB1 ribosome biogenesis 1 homolog (S. cerevisiae) [Source:HGNC Symbol;Acc:HGNC:17344]
ENSG00000168778	0.358597	1.28218	2.27149	2.48155	0.032245	0.382792	-3.71144	TCTN2	tectonic family member 2 [Source:HGNC Symbol;Acc:HGNC:25774]
ENSG00000145247	1.05821	2.08235	6.25724	2.48146	0.03225	0.382792	-3.71158	OCIAD2	OCIA domain containing 2 [Source:HGNC Symbol;Acc:HGNC:28685]
ENSG00000278828	0.956912	1.94115	3.92184	2.48138	0.0322545	0.382792	-3.71171	HIST1H3H	histone cluster 1, H3h [Source:HGNC Symbol;Acc:HGNC:4775]
ENSG00000144369	0.523036	1.43698	1.87997	2.48114	0.0322681	0.382792	-3.7121	FAM171B	family with sequence similarity 171, member B [Source:HGNC Symbol;Acc:HGNC:29412]
ENSG00000100321	0.353299	1.27748	3.12217	2.48055	0.0323004	0.382792	-3.71303	SYNGR1	synaptogyrin 1 [Source:HGNC Symbol;Acc:HGNC:11498]
ENSG00000166123	1.01852	2.02584	3.97845	2.48035	0.0323116	0.382792	-3.71335	GPT2	glutamic pyruvate transaminase (alanine aminotransferase) 2 [Source:HGNC Symbol;Acc:HGNC:18062]
ENSG00000112981	1.03879	2.0545	3.06379	2.48018	0.032321	0.382792	-3.71362	NME5	NME/NM23 family member 5 [Source:HGNC Symbol;Acc:HGNC:7853]
ENSG00000167522	-0.365447	-1.28828	2.73651	-2.48003	0.0323295	0.382792	-3.71386	ANKRD11	ankyrin repeat domain 11 [Source:HGNC Symbol;Acc:HGNC:21316]
ENSG00000108528	-1.19544	-2.29014	4.2843	-2.47957	0.0323553	0.382792	-3.7146	SLC25A11	solute carrier family 25 (mitochondrial carrier; oxoglutarate carrier), member 11 [Source:HGNC Symbol;Acc:HGNC:10981]
ENSG00000145354	0.945106	1.92533	6.0375	2.47874	0.0324015	0.382792	-3.71592	CISD2	CDGSH iron sulfur domain 2 [Source:HGNC Symbol;Acc:HGNC:24212]
ENSG00000196576	-1.55668	-2.94176	6.79654	-2.47871	0.0324027	0.382792	-3.71595	PLXNB2	plexin B2 [Source:HGNC Symbol;Acc:HGNC:9104]
ENSG00000145850	-1.27697	-2.4233	2.63599	-2.47849	0.0324153	0.382792	-3.71631	TIMD4	T-cell immunoglobulin and mucin domain containing 4 [Source:HGNC Symbol;Acc:HGNC:25132]
ENSG00000107438	0.441872	1.35837	9.02046	2.47782	0.0324524	0.382792	-3.71737	PDLIM1	PDZ and LIM domain 1 [Source:HGNC Symbol;Acc:HGNC:2067]
ENSG00000186300	0.298561	1.22992	2.21028	2.47776	0.0324561	0.382792	-3.71748	ZNF555	zinc finger protein 555 [Source:HGNC Symbol;Acc:HGNC:28382]
ENSG00000104324	-1.02777	-2.03887	6.51978	-2.47755	0.0324677	0.382792	-3.71781	CPQ	carboxypeptidase Q [Source:HGNC Symbol;Acc:HGNC:16910]
ENSG00000064687	-0.791601	-1.73099	3.45159	-2.47747	0.032472	0.382792	-3.71793	ABCA7	ATP-binding cassette, sub-family A (ABC1), member 7 [Source:HGNC Symbol;Acc:HGNC:37]
ENSG00000124588	-0.836711	-1.78597	3.18481	-2.47703	0.0324966	0.382859	-3.71863	NQO2	NAD(P)H dehydrogenase, quinone 2 [Source:HGNC Symbol;Acc:HGNC:7856]
ENSG00000132341	0.982993	1.97656	8.99834	2.47645	0.0325291	0.383017	-3.71956	RAN	RAN, member RAS oncogene family [Source:HGNC Symbol;Acc:HGNC:9846]
ENSG00000168556	1.06426	2.0911	6.80724	2.47542	0.032587	0.383292	-3.7212	ING2	inhibitor of growth family, member 2 [Source:HGNC Symbol;Acc:HGNC:6063]
ENSG00000157191	-0.438283	-1.35499	3.89442	-2.47513	0.0326032	0.383292	-3.72167	NECAP2	NECAP endocytosis associated 2 [Source:HGNC Symbol;Acc:HGNC:25528]
ENSG00000154719	0.63461	1.55252	6.68123	2.47501	0.0326097	0.383292	-3.72185	MRPL39	mitochondrial ribosomal protein L39 [Source:HGNC Symbol;Acc:HGNC:14027]
ENSG00000076351	-0.440051	-1.35665	2.8657	-2.47428	0.0326507	0.383425	-3.72301	SLC46A1	solute carrier family 46 (folate transporter), member 1 [Source:HGNC Symbol;Acc:HGNC:30521]
ENSG00000102034	-0.559717	-1.47398	7.60969	-2.47388	0.0326729	0.383425	-3.72364	ELF4	E74-like factor 4 (ets domain transcription factor) [Source:HGNC Symbol;Acc:HGNC:3319]
ENSG00000152767	0.434094	1.35106	3.95399	2.47379	0.0326782	0.383425	-3.72379	FARP1	FERM, RhoGEF (ARHGEF) and pleckstrin domain protein 1 (chondrocyte-derived) [Source:HGNC Symbol;Acc:HGNC:3591]
ENSG00000260841	-0.869422	-1.82693	2.92033	-2.47219	0.0327681	0.384071	-3.72633	CTC-205M6.5
ENSG00000279364	0.445576	1.36186	1.54889	2.47181	0.0327895	0.384071	-3.72694	RP11-463I20.1
ENSG00000112343	-0.834333	-1.78303	5.6966	-2.47099	0.0328356	0.384071	-3.72824	TRIM38	tripartite motif containing 38 [Source:HGNC Symbol;Acc:HGNC:10059]
ENSG00000180008	0.369326	1.29175	3.10571	2.47086	0.032843	0.384071	-3.72845	SOCS4	suppressor of cytokine signaling 4 [Source:HGNC Symbol;Acc:HGNC:19392]
ENSG00000144231	1.0567	2.08017	5.43799	2.47085	0.0328435	0.384071	-3.72846	POLR2D	polymerase (RNA) II (DNA directed) polypeptide D [Source:HGNC Symbol;Acc:HGNC:9191]
ENSG00000142149	0.27673	1.21145	2.03426	2.47078	0.0328478	0.384071	-3.72858	HUNK	hormonally up-regulated Neu-associated kinase [Source:HGNC Symbol;Acc:HGNC:13326]
ENSG00000121895	0.33169	1.25849	2.23009	2.46976	0.0329053	0.384519	-3.7302	TMEM156	transmembrane protein 156 [Source:HGNC Symbol;Acc:HGNC:26260]
ENSG00000041515	0.346862	1.27179	1.46219	2.46842	0.0329812	0.385183	-3.73233	MYO16	myosin XVI [Source:HGNC Symbol;Acc:HGNC:29822]
ENSG00000162231	-1.72874	-3.31439	7.26377	-2.4665	0.03309	0.385923	-3.73538	NXF1	nuclear RNA export factor 1 [Source:HGNC Symbol;Acc:HGNC:8071]
ENSG00000175471	-1.41962	-2.67515	4.11361	-2.46596	0.0331207	0.385923	-3.73624	MCTP1	multiple C2 domains, transmembrane 1 [Source:HGNC Symbol;Acc:HGNC:26183]
ENSG00000257267	0.704233	1.62928	4.21359	2.4658	0.0331299	0.385923	-3.7365	ZNF271P	zinc finger protein 271, pseudogene [Source:HGNC Symbol;Acc:HGNC:13065]
ENSG00000196440	0.343035	1.26842	2.13048	2.46576	0.0331323	0.385923	-3.73656	ARMCX4	armadillo repeat containing, X-linked 4 [Source:HGNC Symbol;Acc:HGNC:28615]
ENSG00000166503	0.783998	1.7219	3.54434	2.46561	0.0331406	0.385923	-3.73679	HDGFRP3	Hepatoma-derived growth factor-related protein 3 [Source:UniProtKB/Swiss-Prot;Acc:Q9Y3E1]
ENSG00000003056	-2.0575	-4.16264	4.1794	-2.46527	0.0331603	0.38593	-3.73734	M6PR	mannose-6-phosphate receptor (cation dependent) [Source:HGNC Symbol;Acc:HGNC:6752]
ENSG00000028277	-0.447042	-1.36324	2.50804	-2.46466	0.0331951	0.386111	-3.73831	POU2F2	POU class 2 homeobox 2 [Source:HGNC Symbol;Acc:HGNC:9213]
ENSG00000166747	0.540483	1.45446	4.92843	2.46426	0.0332177	0.386122	-3.73894	AP1G1	adaptor-related protein complex 1, gamma 1 subunit [Source:HGNC Symbol;Acc:HGNC:555]
ENSG00000089050	0.390409	1.31076	2.79661	2.46383	0.0332422	0.386122	-3.73963	RBBP9	retinoblastoma binding protein 9 [Source:HGNC Symbol;Acc:HGNC:9892]
ENSG00000136286	-1.94664	-3.85475	4.85831	-2.4634	0.0332671	0.386122	-3.74032	MYO1G	myosin IG [Source:HGNC Symbol;Acc:HGNC:13880]
ENSG00000069974	-0.497301	-1.41157	7.71257	-2.4633	0.0332728	0.386122	-3.74048	RAB27A	RAB27A, member RAS oncogene family [Source:HGNC Symbol;Acc:HGNC:9766]
ENSG00000105499	-0.292711	-1.22494	1.66773	-2.46286	0.0332975	0.386186	-3.74116	PLA2G4C	phospholipase A2, group IVC (cytosolic, calcium-independent) [Source:HGNC Symbol;Acc:HGNC:9037]
ENSG00000047410	-0.562912	-1.47725	3.91608	-2.46161	0.0333692	0.386741	-3.74315	TPR	translocated promoter region, nuclear basket protein [Source:HGNC Symbol;Acc:HGNC:12017]
ENSG00000184408	1.87339	3.66393	5.36343	2.46133	0.0333853	0.386741	-3.7436	KCND2	potassium channel, voltage gated Shal related subfamily D, member 2 [Source:HGNC Symbol;Acc:HGNC:6238]
ENSG00000203879	-0.785847	-1.7241	7.33095	-2.46102	0.033403	0.386741	-3.74409	GDI1	GDP dissociation inhibitor 1 [Source:HGNC Symbol;Acc:HGNC:4226]
ENSG00000028839	1.08104	2.11555	8.63316	2.4604	0.0334388	0.386769	-3.74508	TBPL1	TBP-like 1 [Source:HGNC Symbol;Acc:HGNC:11589]
ENSG00000082516	1.07105	2.10096	5.4238	2.46005	0.033459	0.386769	-3.74564	GEMIN5	gem (nuclear organelle) associated protein 5 [Source:HGNC Symbol;Acc:HGNC:20043]
ENSG00000019995	0.564658	1.47904	6.39371	2.45998	0.0334631	0.386769	-3.74575	ZRANB1	zinc finger, RAN-binding domain containing 1 [Source:HGNC Symbol;Acc:HGNC:18224]
ENSG00000115107	-0.425753	-1.34327	2.76156	-2.45907	0.0335151	0.387091	-3.74719	STEAP3	STEAP family member 3, metalloreductase [Source:HGNC Symbol;Acc:HGNC:24592]
ENSG00000197548	-0.982931	-1.97648	4.23366	-2.45875	0.033534	0.387091	-3.74771	ATG7	autophagy related 7 [Source:HGNC Symbol;Acc:HGNC:16935]
ENSG00000182747	0.8957	1.86051	1.9848	2.45849	0.0335488	0.387091	-3.74812	SLC35D3	solute carrier family 35, member D3 [Source:HGNC Symbol;Acc:HGNC:15621]
ENSG00000165828	0.347764	1.27259	1.54154	2.4576	0.0335999	0.38729	-3.74952	PRAP1	proline-rich acidic protein 1 [Source:HGNC Symbol;Acc:HGNC:23304]
ENSG00000116584	-0.460692	-1.3762	2.77557	-2.45752	0.0336046	0.38729	-3.74965	ARHGEF2	Rho/Rac guanine nucleotide exchange factor (GEF) 2 [Source:HGNC Symbol;Acc:HGNC:682]
ENSG00000198113	-1.38878	-2.61857	2.85726	-2.45712	0.0336279	0.387337	-3.7503	TOR4A	torsin family 4, member A [Source:HGNC Symbol;Acc:HGNC:25981]
ENSG00000198590	0.52181	1.43576	1.76433	2.45678	0.0336475	0.387341	-3.75083	C3orf35	chromosome 3 open reading frame 35 [Source:HGNC Symbol;Acc:HGNC:24082]
ENSG00000171223	-1.61406	-3.06112	8.85269	-2.45644	0.0336671	0.387345	-3.75137	JUNB	jun B proto-oncogene [Source:HGNC Symbol;Acc:HGNC:6205]
ENSG00000181751	1.43445	2.70279	8.7938	2.45599	0.0336933	0.387425	-3.75209	C5orf30	chromosome 5 open reading frame 30 [Source:HGNC Symbol;Acc:HGNC:25052]
ENSG00000250802	0.280011	1.2142	1.99692	2.45565	0.0337131	0.387431	-3.75263	ZBED3-AS1	ZBED3 antisense RNA 1 [Source:HGNC Symbol;Acc:HGNC:44188]
ENSG00000124357	-2.57552	-5.96087	8.1636	-2.45482	0.033761	0.38776	-3.75395	NAGK	N-acetylglucosamine kinase [Source:HGNC Symbol;Acc:HGNC:17174]
ENSG00000104972	-3.31012	-9.91852	4.24799	-2.45297	0.0338686	0.388773	-3.75689	LILRB1	leukocyte immunoglobulin-like receptor, subfamily B (with TM and ITIM domains), member 1 [Source:HGNC Symbol;Acc:HGNC:6605]
ENSG00000005156	0.396941	1.31671	3.44024	2.45189	0.0339314	0.389272	-3.7586	LIG3	ligase III, DNA, ATP-dependent [Source:HGNC Symbol;Acc:HGNC:6600]
ENSG00000162928	0.708033	1.63357	2.50107	2.45074	0.0339986	0.38962	-3.76043	PEX13	peroxisomal biogenesis factor 13 [Source:HGNC Symbol;Acc:HGNC:8855]
ENSG00000135679	0.543824	1.45783	3.27465	2.4507	0.0340005	0.38962	-3.76048	MDM2	MDM2 proto-oncogene, E3 ubiquitin protein ligase [Source:HGNC Symbol;Acc:HGNC:6973]
ENSG00000114023	0.306673	1.23685	3.84436	2.44938	0.0340781	0.39008	-3.76259	FAM162A	family with sequence similarity 162, member A [Source:HGNC Symbol;Acc:HGNC:17865]
ENSG00000178567	0.323587	1.25144	6.66637	2.44903	0.0340985	0.39008	-3.76314	EPM2AIP1	EPM2A (laforin) interacting protein 1 [Source:HGNC Symbol;Acc:HGNC:19735]
ENSG00000168795	0.510703	1.42474	5.64083	2.44893	0.0341043	0.39008	-3.7633	ZBTB5	zinc finger and BTB domain containing 5 [Source:HGNC Symbol;Acc:HGNC:23836]
ENSG00000146243	0.949269	1.93089	2.85095	2.44763	0.0341807	0.39008	-3.76537	IRAK1BP1	interleukin-1 receptor-associated kinase 1 binding protein 1 [Source:HGNC Symbol;Acc:HGNC:17368]
ENSG00000133116	0.980554	1.97322	2.69875	2.44752	0.034187	0.39008	-3.76554	KL	klotho [Source:HGNC Symbol;Acc:HGNC:6344]
ENSG00000137691	0.873888	1.8326	3.32964	2.44744	0.0341915	0.39008	-3.76566	C11orf70	chromosome 11 open reading frame 70 [Source:HGNC Symbol;Acc:HGNC:28188]
ENSG00000110090	-0.359769	-1.28322	2.2918	-2.44649	0.0342476	0.39008	-3.76717	CPT1A	carnitine palmitoyltransferase 1A (liver) [Source:HGNC Symbol;Acc:HGNC:2328]
ENSG00000197971	-0.344287	-1.26952	3.17572	-2.44562	0.0342986	0.39008	-3.76855	MBP	myelin basic protein [Source:HGNC Symbol;Acc:HGNC:6925]
ENSG00000174740	0.325451	1.25306	1.48566	2.44559	0.0343003	0.39008	-3.7686	PABPC5	poly(A) binding protein, cytoplasmic 5 [Source:HGNC Symbol;Acc:HGNC:13629]
ENSG00000162688	2.1578	4.46235	8.87121	2.44533	0.0343158	0.39008	-3.76901	AGL	amylo-alpha-1, 6-glucosidase, 4-alpha-glucanotransferase [Source:HGNC Symbol;Acc:HGNC:321]
ENSG00000171843	1.09859	2.14146	3.79562	2.44499	0.034336	0.39008	-3.76956	MLLT3	myeloid/lymphoid or mixed-lineage leukemia (trithorax homolog, Drosophila); translocated to, 3 [Source:HGNC Symbol;Acc:HGNC:7136]
ENSG00000151327	1.2499	2.37826	6.92196	2.44481	0.0343464	0.39008	-3.76984	FAM177A1	family with sequence similarity 177, member A1 [Source:HGNC Symbol;Acc:HGNC:19829]
ENSG00000158710	-2.62979	-6.18938	4.93171	-2.44473	0.0343512	0.39008	-3.76996	TAGLN2	transgelin 2 [Source:HGNC Symbol;Acc:HGNC:11554]
ENSG00000118900	-0.413845	-1.33223	3.48112	-2.44456	0.0343612	0.39008	-3.77024	UBN1	ubinuclein 1 [Source:HGNC Symbol;Acc:HGNC:12506]
ENSG00000128805	-0.449581	-1.36564	1.49342	-2.44456	0.0343615	0.39008	-3.77024	ARHGAP22	Rho GTPase activating protein 22 [Source:HGNC Symbol;Acc:HGNC:30320]
ENSG00000119408	-0.676581	-1.59835	3.15788	-2.44432	0.0343754	0.39008	-3.77062	NEK6	NIMA-related kinase 6 [Source:HGNC Symbol;Acc:HGNC:7749]
ENSG00000100299	-0.519936	-1.43389	1.96595	-2.44385	0.034403	0.39008	-3.77136	ARSA	arylsulfatase A [Source:HGNC Symbol;Acc:HGNC:713]
ENSG00000099995	-0.54266	-1.45666	7.11355	-2.44376	0.0344086	0.39008	-3.77151	SF3A1	splicing factor 3a, subunit 1, 120kDa [Source:HGNC Symbol;Acc:HGNC:10765]
ENSG00000070159	0.644355	1.56304	2.15543	2.44375	0.0344091	0.39008	-3.77152	PTPN3	protein tyrosine phosphatase, non-receptor type 3 [Source:HGNC Symbol;Acc:HGNC:9655]
ENSG00000174840	0.606952	1.52304	5.1301	2.44252	0.0344817	0.390481	-3.77347	PDE12	phosphodiesterase 12 [Source:HGNC Symbol;Acc:HGNC:25386]
ENSG00000186642	-0.589677	-1.50491	2.57287	-2.44249	0.0344833	0.390481	-3.77351	PDE2A	phosphodiesterase 2A, cGMP-stimulated [Source:HGNC Symbol;Acc:HGNC:8777]
ENSG00000151632	0.506309	1.42041	1.28507	2.44194	0.0345161	0.390632	-3.77439	AKR1C2	aldo-keto reductase family 1, member C2 [Source:HGNC Symbol;Acc:HGNC:385]
ENSG00000198780	0.885572	1.8475	3.68522	2.44094	0.0345755	0.391084	-3.77598	FAM169A	family with sequence similarity 169, member A [Source:HGNC Symbol;Acc:HGNC:29138]
ENSG00000042317	1.24622	2.37219	6.05133	2.44036	0.0346097	0.391252	-3.77689	SPATA7	spermatogenesis associated 7 [Source:HGNC Symbol;Acc:HGNC:20423]
ENSG00000168066	-0.503556	-1.4177	2.7077	-2.43936	0.0346695	0.391553	-3.77849	SF1	splicing factor 1 [Source:HGNC Symbol;Acc:HGNC:12950]
ENSG00000175309	-0.548748	-1.46282	4.43337	-2.43926	0.0346753	0.391553	-3.77864	PHYKPL	5-phosphohydroxy-L-lysine phospho-lyase [Source:HGNC Symbol;Acc:HGNC:28249]
ENSG00000187187	0.647303	1.56624	2.02485	2.43652	0.0348388	0.393177	-3.78299	ZNF546	zinc finger protein 546 [Source:HGNC Symbol;Acc:HGNC:28671]
ENSG00000258727	-0.526265	-1.4402	2.12527	-2.43511	0.0349232	0.393845	-3.78522	RP11-66N24.3
ENSG00000108406	0.570301	1.48483	8.31299	2.4345	0.0349597	0.393845	-3.78619	DHX40	DEAH (Asp-Glu-Ala-His) box polypeptide 40 [Source:HGNC Symbol;Acc:HGNC:18018]
ENSG00000164284	0.72366	1.65137	2.31421	2.43428	0.0349733	0.393845	-3.78655	GRPEL2	GrpE-like 2, mitochondrial (E. coli) [Source:HGNC Symbol;Acc:HGNC:21060]
ENSG00000134014	0.477203	1.39204	5.82231	2.43356	0.0350165	0.393845	-3.78769	ELP3	elongator acetyltransferase complex subunit 3 [Source:HGNC Symbol;Acc:HGNC:20696]
ENSG00000099250	0.420304	1.33821	3.83498	2.4331	0.0350443	0.393845	-3.78842	NRP1	neuropilin 1 [Source:HGNC Symbol;Acc:HGNC:8004]
ENSG00000157985	0.354531	1.27857	2.46162	2.43247	0.0350819	0.393845	-3.78941	AGAP1	ArfGAP with GTPase domain, ankyrin repeat and PH domain 1 [Source:HGNC Symbol;Acc:HGNC:16922]
ENSG00000119684	0.720725	1.64801	6.26973	2.4319	0.0351165	0.393845	-3.79032	MLH3	mutL homolog 3 [Source:HGNC Symbol;Acc:HGNC:7128]
ENSG00000113387	0.625496	1.54274	8.5091	2.43164	0.0351321	0.393845	-3.79073	SUB1	SUB1 homolog (S. cerevisiae) [Source:HGNC Symbol;Acc:HGNC:19985]
ENSG00000166340	-1.29172	-2.4482	6.35481	-2.43162	0.0351329	0.393845	-3.79075	TPP1	tripeptidyl peptidase I [Source:HGNC Symbol;Acc:HGNC:2073]
ENSG00000128383	-1.71755	-3.28877	8.95823	-2.4312	0.0351584	0.393845	-3.79142	APOBEC3A	apolipoprotein B mRNA editing enzyme, catalytic polypeptide-like 3A [Source:HGNC Symbol;Acc:HGNC:17343]
ENSG00000111348	-2.67946	-6.40615	8.38089	-2.431	0.0351706	0.393845	-3.79174	ARHGDIB	Rho GDP dissociation inhibitor (GDI) beta [Source:HGNC Symbol;Acc:HGNC:679]
ENSG00000075826	-0.356524	-1.28034	2.14969	-2.43056	0.0351972	0.393845	-3.79244	SEC31B	SEC31 homolog B (S. cerevisiae) [Source:HGNC Symbol;Acc:HGNC:23197]
ENSG00000233901	-1.8236	-3.53963	3.03314	-2.4299	0.0352371	0.393845	-3.79348	LINC01503	long intergenic non-protein coding RNA 1503 [Source:HGNC Symbol;Acc:HGNC:51184]
ENSG00000126709	-2.23219	-4.69848	4.83267	-2.42924	0.0352772	0.393845	-3.79453	IFI6	interferon, alpha-inducible protein 6 [Source:HGNC Symbol;Acc:HGNC:4054]
ENSG00000118454	1.3197	2.49614	5.56695	2.42923	0.0352774	0.393845	-3.79454	ANKRD13C	ankyrin repeat domain 13C [Source:HGNC Symbol;Acc:HGNC:25374]
ENSG00000157502	1.8411	3.58283	8.08366	2.4292	0.0352794	0.393845	-3.79459	MUM1L1	melanoma associated antigen (mutated) 1-like 1 [Source:HGNC Symbol;Acc:HGNC:26583]
ENSG00000173085	0.671978	1.59326	7.58518	2.42912	0.0352846	0.393845	-3.79473	COQ2	coenzyme Q2 4-hydroxybenzoate polyprenyltransferase [Source:HGNC Symbol;Acc:HGNC:25223]
ENSG00000083520	0.69564	1.6196	5.01063	2.42906	0.0352877	0.393845	-3.79481	DIS3	DIS3 exosome endoribonuclease and 3'-5' exoribonuclease [Source:HGNC Symbol;Acc:HGNC:20604]
ENSG00000196368	1.7085	3.26822	4.36029	2.42892	0.0352967	0.393845	-3.79504	NUDT11	nudix (nucleoside diphosphate linked moiety X)-type motif 11 [Source:HGNC Symbol;Acc:HGNC:18011]
ENSG00000132510	-1.72687	-3.31008	3.44508	-2.42885	0.0353005	0.393845	-3.79514	KDM6B	lysine (K)-specific demethylase 6B [Source:HGNC Symbol;Acc:HGNC:29012]
ENSG00000052749	-0.631043	-1.54868	2.55138	-2.42871	0.0353091	0.393845	-3.79537	RRP12	ribosomal RNA processing 12 homolog (S. cerevisiae) [Source:HGNC Symbol;Acc:HGNC:29100]
ENSG00000180304	-1.82583	-3.54512	5.58912	-2.42745	0.0353858	0.393876	-3.79737	OAZ2	ornithine decarboxylase antizyme 2 [Source:HGNC Symbol;Acc:HGNC:8096]
ENSG00000182934	-1.14922	-2.21794	5.42532	-2.42744	0.0353861	0.393876	-3.79738	SRPR	signal recognition particle receptor (docking protein) [Source:HGNC Symbol;Acc:HGNC:11307]
ENSG00000133048	-1.02394	-2.03347	4.25108	-2.42739	0.0353895	0.393876	-3.79747	CHI3L1	chitinase 3-like 1 (cartilage glycoprotein-39) [Source:HGNC Symbol;Acc:HGNC:1932]
ENSG00000078269	0.769274	1.70441	3.14764	2.42732	0.0353933	0.393876	-3.79757	SYNJ2	synaptojanin 2 [Source:HGNC Symbol;Acc:HGNC:11504]
ENSG00000153253	2.45707	5.49101	3.74836	2.42705	0.0354099	0.393876	-3.798	SCN3A	sodium channel, voltage gated, type III alpha subunit [Source:HGNC Symbol;Acc:HGNC:10590]
ENSG00000151623	0.817941	1.76289	2.64979	2.42625	0.0354587	0.394009	-3.79927	NR3C2	nuclear receptor subfamily 3, group C, member 2 [Source:HGNC Symbol;Acc:HGNC:7979]
ENSG00000135269	0.552651	1.46678	8.93795	2.42607	0.0354695	0.394009	-3.79955	TES	testin LIM domain protein [Source:HGNC Symbol;Acc:HGNC:14620]
ENSG00000102054	0.770879	1.70631	9.89124	2.42589	0.0354806	0.394009	-3.79984	RBBP7	retinoblastoma binding protein 7 [Source:HGNC Symbol;Acc:HGNC:9890]
ENSG00000100722	0.807117	1.74971	5.03502	2.42551	0.0355034	0.394045	-3.80044	ZC3H14	zinc finger CCCH-type containing 14 [Source:HGNC Symbol;Acc:HGNC:20509]
ENSG00000155961	0.685633	1.60841	2.66821	2.42334	0.0356361	0.395279	-3.80388	RAB39B	RAB39B, member RAS oncogene family [Source:HGNC Symbol;Acc:HGNC:16499]
ENSG00000185811	-0.401536	-1.32091	3.87842	-2.42305	0.0356539	0.395279	-3.80434	IKZF1	IKAROS family zinc finger 1 (Ikaros) [Source:HGNC Symbol;Acc:HGNC:13176]
ENSG00000155016	0.305116	1.23552	2.12391	2.42251	0.0356869	0.395335	-3.80519	CYP2U1	cytochrome P450, family 2, subfamily U, polypeptide 1 [Source:HGNC Symbol;Acc:HGNC:20582]
ENSG00000111912	-0.63905	-1.5573	9.13532	-2.42212	0.0357111	0.395335	-3.80582	NCOA7	nuclear receptor coactivator 7 [Source:HGNC Symbol;Acc:HGNC:21081]
ENSG00000225518	0.254061	1.19256	1.79256	2.422	0.035718	0.395335	-3.806	RP11-396C23.2
ENSG00000078295	0.363744	1.28676	1.41565	2.42038	0.0358175	0.396219	-3.80856	ADCY2	adenylate cyclase 2 (brain) [Source:HGNC Symbol;Acc:HGNC:233]
ENSG00000148484	0.781599	1.71904	7.3662	2.41988	0.0358486	0.396345	-3.80937	RSU1	Ras suppressor protein 1 [Source:HGNC Symbol;Acc:HGNC:10464]
ENSG00000154822	-0.86101	-1.81631	5.89148	-2.41878	0.0359158	0.396691	-3.81109	PLCL2	phospholipase C-like 2 [Source:HGNC Symbol;Acc:HGNC:9064]
ENSG00000138434	0.893768	1.85802	7.37942	2.4187	0.0359212	0.396691	-3.81123	SSFA2	sperm specific antigen 2 [Source:HGNC Symbol;Acc:HGNC:11319]
ENSG00000145491	-0.491852	-1.40625	3.79229	-2.41831	0.0359448	0.396691	-3.81184	ROPN1L	rhophilin associated tail protein 1-like [Source:HGNC Symbol;Acc:HGNC:24060]
ENSG00000118898	2.2845	4.87195	4.54203	2.41803	0.0359622	0.396691	-3.81228	PPL	periplakin [Source:HGNC Symbol;Acc:HGNC:9273]
ENSG00000171115	-0.464765	-1.38009	3.68465	-2.41777	0.0359785	0.396691	-3.8127	GIMAP8	GTPase, IMAP family member 8 [Source:HGNC Symbol;Acc:HGNC:21792]
ENSG00000196663	-0.634125	-1.552	5.86605	-2.41741	0.0360005	0.396716	-3.81327	TECPR2	tectonin beta-propeller repeat containing 2 [Source:HGNC Symbol;Acc:HGNC:19957]
ENSG00000270194	0.314959	1.24398	1.79337	2.41707	0.0360219	0.396734	-3.81381	RP11-259K5.2
ENSG00000126254	-1.24056	-2.36291	5.52345	-2.41557	0.0361145	0.397377	-3.81618	RBM42	RNA binding motif protein 42 [Source:HGNC Symbol;Acc:HGNC:28117]
ENSG00000133067	0.281063	1.21509	2.62285	2.41548	0.0361198	0.397377	-3.81632	LGR6	leucine-rich repeat containing G protein-coupled receptor 6 [Source:HGNC Symbol;Acc:HGNC:19719]
ENSG00000175548	0.683552	1.60609	2.25634	2.41475	0.0361652	0.397494	-3.81748	ALG10B	ALG10B, alpha-1,2-glucosyltransferase [Source:HGNC Symbol;Acc:HGNC:31088]
ENSG00000091136	1.44131	2.71567	6.9846	2.41467	0.03617	0.397494	-3.8176	LAMB1	laminin, beta 1 [Source:HGNC Symbol;Acc:HGNC:6486]
ENSG00000197993	0.332174	1.25891	1.49844	2.41362	0.0362356	0.397998	-3.81927	KEL	Kell blood group, metallo-endopeptidase [Source:HGNC Symbol;Acc:HGNC:6308]
ENSG00000171148	-0.549132	-1.46321	2.86598	-2.41278	0.0362877	0.398353	-3.8206	TADA3	transcriptional adaptor 3 [Source:HGNC Symbol;Acc:HGNC:19422]
ENSG00000162599	0.366468	1.28919	2.30243	2.41041	0.0364356	0.399758	-3.82435	NFIA	nuclear factor I/A [Source:HGNC Symbol;Acc:HGNC:7784]
ENSG00000122122	-2.11233	-4.32388	6.43606	-2.40911	0.0365171	0.40027	-3.82641	SASH3	SAM and SH3 domain containing 3 [Source:HGNC Symbol;Acc:HGNC:15975]
ENSG00000271503	0.510683	1.42472	7.92036	2.40874	0.0365402	0.40027	-3.82699	CCL5	chemokine (C-C motif) ligand 5 [Source:HGNC Symbol;Acc:HGNC:10632]
ENSG00000072864	-0.526987	-1.44092	2.75238	-2.40871	0.036542	0.40027	-3.82704	NDE1	nudE neurodevelopment protein 1 [Source:HGNC Symbol;Acc:HGNC:17619]
ENSG00000146733	1.22978	2.34531	4.06516	2.40822	0.0365726	0.400387	-3.82781	PSPH	phosphoserine phosphatase [Source:HGNC Symbol;Acc:HGNC:9577]
ENSG00000099381	-0.412102	-1.33062	2.62571	-2.40758	0.0366128	0.40061	-3.82882	SETD1A	SET domain containing 1A [Source:HGNC Symbol;Acc:HGNC:29010]
ENSG00000125430	0.616288	1.53293	2.20764	2.40649	0.0366815	0.4009	-3.83055	HS3ST3B1	heparan sulfate (glucosamine) 3-O-sulfotransferase 3B1 [Source:HGNC Symbol;Acc:HGNC:5198]
ENSG00000116580	-0.388328	-1.30888	2.74527	-2.40647	0.0366827	0.4009	-3.83058	GON4L	gon-4-like (C. elegans) [Source:HGNC Symbol;Acc:HGNC:25973]
ENSG00000084092	0.375765	1.29753	7.21437	2.40621	0.0366992	0.4009	-3.83099	NOA1	nitric oxide associated 1 [Source:HGNC Symbol;Acc:HGNC:28473]
ENSG00000089006	-0.560633	-1.47492	5.10758	-2.40581	0.0367242	0.400956	-3.83162	SNX5	sorting nexin 5 [Source:HGNC Symbol;Acc:HGNC:14969]
ENSG00000161180	0.237401	1.17887	1.04498	2.40496	0.0367779	0.401273	-3.83297	CCDC116	coiled-coil domain containing 116 [Source:HGNC Symbol;Acc:HGNC:26688]
ENSG00000276449	0.669979	1.59105	2.63623	2.40472	0.0367932	0.401273	-3.83335	AC004076.5
ENSG00000152782	1.70855	3.26831	4.46711	2.40318	0.0368903	0.401844	-3.83578	PANK1	pantothenate kinase 1 [Source:HGNC Symbol;Acc:HGNC:8598]
ENSG00000137124	0.304211	1.23474	2.39919	2.40284	0.0369118	0.401844	-3.83632	ALDH1B1	aldehyde dehydrogenase 1 family, member B1 [Source:HGNC Symbol;Acc:HGNC:407]
ENSG00000010610	-2.92257	-7.58193	5.12412	-2.40268	0.0369221	0.401844	-3.83657	CD4	CD4 molecule [Source:HGNC Symbol;Acc:HGNC:1678]
ENSG00000175567	-1.0103	-2.01434	9.64074	-2.40262	0.0369255	0.401844	-3.83666	UCP2	uncoupling protein 2 (mitochondrial, proton carrier) [Source:HGNC Symbol;Acc:HGNC:12518]
ENSG00000163803	-0.493457	-1.40781	3.10574	-2.40103	0.0370263	0.402723	-3.83917	PLB1	phospholipase B1 [Source:HGNC Symbol;Acc:HGNC:30041]
ENSG00000139116	1.08096	2.11544	4.21517	2.40058	0.0370554	0.402768	-3.8399	KIF21A	kinesin family member 21A [Source:HGNC Symbol;Acc:HGNC:19349]
ENSG00000182916	2.71744	6.57706	5.6741	2.40003	0.0370902	0.402768	-3.84076	TCEAL7	transcription elongation factor A (SII)-like 7 [Source:HGNC Symbol;Acc:HGNC:28336]
ENSG00000171368	0.416746	1.33491	1.62402	2.39994	0.0370956	0.402768	-3.8409	TPPP	tubulin polymerization promoting protein [Source:HGNC Symbol;Acc:HGNC:24164]
ENSG00000271605	-1.42462	-2.68444	2.9312	-2.39971	0.0371105	0.402768	-3.84127	MILR1	mast cell immunoglobulin-like receptor 1 [Source:HGNC Symbol;Acc:HGNC:27570]
ENSG00000081870	0.784528	1.72253	7.69947	2.3983	0.0372002	0.403388	-3.84349	HSPB11	heat shock protein family B (small), member 11 [Source:HGNC Symbol;Acc:HGNC:25019]
ENSG00000064726	0.589345	1.50456	9.93268	2.39818	0.0372077	0.403388	-3.84368	BTBD1	BTB (POZ) domain containing 1 [Source:HGNC Symbol;Acc:HGNC:1120]
ENSG00000167380	0.267193	1.20346	1.89012	2.39784	0.0372299	0.403411	-3.84423	ZNF226	zinc finger protein 226 [Source:HGNC Symbol;Acc:HGNC:13019]
ENSG00000151692	1.46407	2.75886	6.42204	2.39697	0.037285	0.40379	-3.84559	RNF144A	ring finger protein 144A [Source:HGNC Symbol;Acc:HGNC:20457]
ENSG00000089012	-0.462117	-1.37756	1.95845	-2.39633	0.037326	0.403958	-3.8466	SIRPG	signal-regulatory protein gamma [Source:HGNC Symbol;Acc:HGNC:15757]
ENSG00000002549	-0.73151	-1.66038	9.82937	-2.3959	0.0373539	0.403958	-3.84729	LAP3	leucine aminopeptidase 3 [Source:HGNC Symbol;Acc:HGNC:18449]
ENSG00000128045	0.615988	1.53261	2.2278	2.39577	0.0373622	0.403958	-3.84749	RASL11B	RAS-like, family 11, member B [Source:HGNC Symbol;Acc:HGNC:23804]
ENSG00000132017	-0.54752	-1.46157	2.23185	-2.39548	0.0373808	0.403958	-3.84795	DCAF15	DDB1 and CUL4 associated factor 15 [Source:HGNC Symbol;Acc:HGNC:25095]
ENSG00000006625	1.1687	2.24809	8.88314	2.39481	0.0374239	0.404206	-3.84902	GGCT	gamma-glutamylcyclotransferase [Source:HGNC Symbol;Acc:HGNC:21705]
ENSG00000108788	-0.48035	-1.39508	5.95063	-2.39391	0.0374814	0.404261	-3.85043	MLX	MLX, MAX dimerization protein [Source:HGNC Symbol;Acc:HGNC:11645]
ENSG00000154645	2.15172	4.44359	5.53829	2.3939	0.0374822	0.404261	-3.85045	CHODL	chondrolectin [Source:HGNC Symbol;Acc:HGNC:17807]
ENSG00000224481	0.256481	1.19456	1.31352	2.39336	0.0375169	0.404261	-3.8513	RP11-495P10.3
ENSG00000115421	0.740331	1.67056	3.46252	2.39305	0.0375368	0.404261	-3.85179	PAPOLG	poly(A) polymerase gamma [Source:HGNC Symbol;Acc:HGNC:14982]
ENSG00000196482	0.481074	1.39578	1.49983	2.39301	0.0375395	0.404261	-3.85186	ESRRG	estrogen-related receptor gamma [Source:HGNC Symbol;Acc:HGNC:3474]
ENSG00000112149	-1.55421	-2.93672	8.15384	-2.39281	0.0375521	0.404261	-3.85217	CD83	CD83 molecule [Source:HGNC Symbol;Acc:HGNC:1703]
ENSG00000109472	1.84442	3.59108	5.14019	2.39241	0.0375782	0.404261	-3.85281	CPE	carboxypeptidase E [Source:HGNC Symbol;Acc:HGNC:2303]
ENSG00000180730	2.25171	4.76246	4.97935	2.39223	0.0375898	0.404261	-3.85309	SHISA2	shisa family member 2 [Source:HGNC Symbol;Acc:HGNC:20366]
ENSG00000189227	0.983743	1.97759	7.16706	2.39133	0.0376474	0.404665	-3.8545	C15orf61	chromosome 15 open reading frame 61 [Source:HGNC Symbol;Acc:HGNC:34453]
ENSG00000089351	-1.2168	-2.3243	4.29004	-2.3903	0.0377142	0.404847	-3.85613	GRAMD1A	GRAM domain containing 1A [Source:HGNC Symbol;Acc:HGNC:29305]
ENSG00000116885	0.688743	1.61188	2.13797	2.39028	0.0377155	0.404847	-3.85616	OSCP1	organic solute carrier partner 1 [Source:HGNC Symbol;Acc:HGNC:29971]
ENSG00000040933	-0.340565	-1.26625	3.39422	-2.39013	0.0377248	0.404847	-3.85639	INPP4A	inositol polyphosphate-4-phosphatase, type I, 107kDa [Source:HGNC Symbol;Acc:HGNC:6074]
ENSG00000042753	-1.51282	-2.85367	8.18809	-2.3885	0.0378308	0.405768	-3.85898	AP2S1	adaptor-related protein complex 2, sigma 1 subunit [Source:HGNC Symbol;Acc:HGNC:565]
ENSG00000126464	0.380292	1.30161	3.76817	2.38814	0.0378543	0.405804	-3.85955	PRR12	proline rich 12 [Source:HGNC Symbol;Acc:HGNC:29217]
ENSG00000273983	-0.315564	-1.2445	1.55475	-2.38645	0.0379637	0.406611	-3.86221	HIST1H3G	histone cluster 1, H3g [Source:HGNC Symbol;Acc:HGNC:4772]
ENSG00000136813	0.850545	1.80318	6.85625	2.38635	0.0379701	0.406611	-3.86236	KIAA0368	KIAA0368 [Source:HGNC Symbol;Acc:HGNC:29020]
ENSG00000164070	0.518082	1.43205	2.13935	2.38474	0.0380754	0.407522	-3.86491	HSPA4L	heat shock 70kDa protein 4-like [Source:HGNC Symbol;Acc:HGNC:17041]
ENSG00000255559	0.246017	1.18593	1.60007	2.38392	0.0381291	0.40788	-3.86621	ZNF252P-AS1	ZNF252P antisense RNA 1 [Source:HGNC Symbol;Acc:HGNC:27821]
ENSG00000151806	0.800402	1.74159	4.17585	2.3819	0.0382608	0.408684	-3.86938	GUF1	GUF1 GTPase homolog (S. cerevisiae) [Source:HGNC Symbol;Acc:HGNC:25799]
ENSG00000154957	-0.817312	-1.76212	5.0437	-2.3811	0.0383132	0.408684	-3.87064	ZNF18	zinc finger protein 18 [Source:HGNC Symbol;Acc:HGNC:12969]
ENSG00000138115	0.463307	1.3787	1.64208	2.381	0.0383202	0.408684	-3.87081	CYP2C8	cytochrome P450, family 2, subfamily C, polypeptide 8 [Source:HGNC Symbol;Acc:HGNC:2622]
ENSG00000114646	0.266617	1.20298	1.62994	2.38084	0.0383304	0.408684	-3.87106	CSPG5	chondroitin sulfate proteoglycan 5 (neuroglycan C) [Source:HGNC Symbol;Acc:HGNC:2467]
ENSG00000138119	-1.05368	-2.07582	6.24751	-2.38072	0.0383382	0.408684	-3.87124	MYOF	myoferlin [Source:HGNC Symbol;Acc:HGNC:3656]
ENSG00000134516	-0.715573	-1.64213	2.19059	-2.38063	0.0383445	0.408684	-3.8714	DOCK2	dedicator of cytokinesis 2 [Source:HGNC Symbol;Acc:HGNC:2988]
ENSG00000186417	0.667182	1.58797	7.36287	2.3806	0.0383465	0.408684	-3.87144	GLDN	gliomedin [Source:HGNC Symbol;Acc:HGNC:29514]
ENSG00000172172	1.08814	2.126	7.25941	2.37966	0.038408	0.409045	-3.87292	MRPL13	mitochondrial ribosomal protein L13 [Source:HGNC Symbol;Acc:HGNC:14278]
ENSG00000171408	0.594605	1.51006	3.27291	2.37946	0.038421	0.409045	-3.87323	PDE7B	phosphodiesterase 7B [Source:HGNC Symbol;Acc:HGNC:8792]
ENSG00000079950	-0.318172	-1.24675	5.82322	-2.37888	0.0384595	0.40916	-3.87415	STX7	syntaxin 7 [Source:HGNC Symbol;Acc:HGNC:11442]
ENSG00000134202	0.611792	1.52816	7.0026	2.37837	0.0384935	0.40916	-3.87497	GSTM3	glutathione S-transferase mu 3 (brain) [Source:HGNC Symbol;Acc:HGNC:4635]
ENSG00000188060	-0.619836	-1.5367	1.72074	-2.37803	0.0385157	0.40916	-3.8755	RAB42	RAB42, member RAS oncogene family [Source:HGNC Symbol;Acc:HGNC:28702]
ENSG00000182093	0.889364	1.85236	8.82824	2.37797	0.0385196	0.40916	-3.87559	WRB	tryptophan rich basic protein [Source:HGNC Symbol;Acc:HGNC:12790]
ENSG00000163516	-0.329504	-1.25658	2.83822	-2.3775	0.0385504	0.40916	-3.87632	ANKZF1	ankyrin repeat and zinc finger domain containing 1 [Source:HGNC Symbol;Acc:HGNC:25527]
ENSG00000105784	1.67469	3.19251	3.52933	2.37738	0.0385586	0.40916	-3.87652	RUNDC3B	RUN domain containing 3B [Source:HGNC Symbol;Acc:HGNC:30286]
ENSG00000183023	-0.285762	-1.21905	1.54234	-2.37697	0.0385858	0.40916	-3.87717	SLC8A1	solute carrier family 8 (sodium/calcium exchanger), member 1 [Source:HGNC Symbol;Acc:HGNC:11068]
ENSG00000186326	0.542658	1.45665	1.84927	2.37683	0.0385947	0.40916	-3.87738	RGS9BP	regulator of G protein signaling 9 binding protein [Source:HGNC Symbol;Acc:HGNC:30304]
ENSG00000143653	0.597806	1.51341	5.45511	2.37586	0.0386594	0.409205	-3.87892	SCCPDH	saccharopine dehydrogenase (putative) [Source:HGNC Symbol;Acc:HGNC:24275]
ENSG00000059573	0.457397	1.37306	4.68305	2.37564	0.0386736	0.409205	-3.87926	ALDH18A1	aldehyde dehydrogenase 18 family, member A1 [Source:HGNC Symbol;Acc:HGNC:9722]
ENSG00000260766	0.822139	1.76803	3.33678	2.37543	0.0386878	0.409205	-3.8796	RP11-226L15.5
ENSG00000170113	0.424101	1.34174	2.3817	2.37542	0.0386879	0.409205	-3.8796	NIPA1	non imprinted in Prader-Willi/Angelman syndrome 1 [Source:HGNC Symbol;Acc:HGNC:17043]
ENSG00000163794	-0.373387	-1.29539	1.9952	-2.37523	0.0387006	0.409205	-3.8799	UCN	urocortin [Source:HGNC Symbol;Acc:HGNC:12516]
ENSG00000232560	0.322002	1.25006	1.39574	2.37467	0.0387379	0.409377	-3.88079	LINC01549	long intergenic non-protein coding RNA 1549 [Source:HGNC Symbol;Acc:HGNC:1277]
ENSG00000077150	-0.905166	-1.87276	2.74798	-2.3734	0.0388222	0.409377	-3.88279	NFKB2	nuclear factor of kappa light polypeptide gene enhancer in B-cells 2 (p49/p100) [Source:HGNC Symbol;Acc:HGNC:7795]
ENSG00000160271	-1.38423	-2.61033	5.86878	-2.37334	0.0388263	0.409377	-3.88289	RALGDS	ral guanine nucleotide dissociation stimulator [Source:HGNC Symbol;Acc:HGNC:9842]
ENSG00000174943	-0.368625	-1.29112	2.99276	-2.37324	0.0388328	0.409377	-3.88304	KCTD13	potassium channel tetramerization domain containing 13 [Source:HGNC Symbol;Acc:HGNC:22234]
ENSG00000116171	0.743174	1.67385	9.2773	2.37323	0.0388338	0.409377	-3.88307	SCP2	sterol carrier protein 2 [Source:HGNC Symbol;Acc:HGNC:10606]
ENSG00000132589	-1.46652	-2.76355	3.85407	-2.37315	0.038839	0.409377	-3.88319	FLOT2	flotillin 2 [Source:HGNC Symbol;Acc:HGNC:3758]
ENSG00000137496	-0.319096	-1.24755	2.70951	-2.37241	0.0388885	0.409684	-3.88436	IL18BP	interleukin 18 binding protein [Source:HGNC Symbol;Acc:HGNC:5987]
ENSG00000147799	0.34286	1.26827	2.22992	2.37171	0.0389349	0.409901	-3.88546	ARHGAP39	Rho GTPase activating protein 39 [Source:HGNC Symbol;Acc:HGNC:29351]
ENSG00000068323	-0.445652	-1.36193	3.99333	-2.3711	0.0389755	0.409901	-3.88642	TFE3	transcription factor binding to IGHM enhancer 3 [Source:HGNC Symbol;Acc:HGNC:11752]
ENSG00000143942	1.55739	2.9432	4.4409	2.37096	0.0389853	0.409901	-3.88665	CHAC2	ChaC, cation transport regulator homolog 2 (E. coli) [Source:HGNC Symbol;Acc:HGNC:32363]
ENSG00000169432	0.393365	1.31345	2.09207	2.37086	0.0389915	0.409901	-3.88679	SCN9A	sodium channel, voltage gated, type IX alpha subunit [Source:HGNC Symbol;Acc:HGNC:10597]
ENSG00000198783	-0.607651	-1.52378	5.08901	-2.37057	0.039011	0.409901	-3.88725	ZNF830	zinc finger protein 830 [Source:HGNC Symbol;Acc:HGNC:28291]
ENSG00000183255	0.353204	1.27739	11.5038	2.36973	0.0390674	0.410279	-3.88858	PTTG1IP	pituitary tumor-transforming 1 interacting protein [Source:HGNC Symbol;Acc:HGNC:13524]
ENSG00000246560	0.6849	1.60759	2.17736	2.36934	0.0390935	0.410339	-3.8892	RP11-10L12.4
ENSG00000154589	-1.29711	-2.45736	7.99626	-2.36878	0.0391307	0.410515	-3.89007	LY96	lymphocyte antigen 96 [Source:HGNC Symbol;Acc:HGNC:17156]
ENSG00000176390	-0.692057	-1.61559	8.50682	-2.36805	0.0391802	0.410693	-3.89123	CRLF3	cytokine receptor-like factor 3 [Source:HGNC Symbol;Acc:HGNC:17177]
ENSG00000122545	0.981326	1.97428	5.54031	2.36792	0.0391887	0.410693	-3.89143	2007-09-01	septin 7 [Source:HGNC Symbol;Acc:HGNC:1717]
ENSG00000130939	-0.414248	-1.3326	3.07591	-2.36762	0.0392089	0.410693	-3.89191	UBE4B	ubiquitination factor E4B [Source:HGNC Symbol;Acc:HGNC:12500]
ENSG00000134809	-0.827463	-1.77456	6.88457	-2.36695	0.039254	0.410767	-3.89296	TIMM10	translocase of inner mitochondrial membrane 10 homolog (yeast) [Source:HGNC Symbol;Acc:HGNC:11814]
ENSG00000082213	0.484853	1.39944	2.68847	2.3669	0.0392568	0.410767	-3.89303	C5orf22	chromosome 5 open reading frame 22 [Source:HGNC Symbol;Acc:HGNC:25639]
ENSG00000159579	0.822901	1.76896	6.68709	2.3655	0.0393515	0.411412	-3.89525	RSPRY1	ring finger and SPRY domain containing 1 [Source:HGNC Symbol;Acc:HGNC:29420]
ENSG00000228389	1.63752	3.1113	2.99578	2.36538	0.0393594	0.411412	-3.89543	NA	NA
ENSG00000241878	-1.53485	-2.89758	6.17127	-2.36493	0.0393901	0.411519	-3.89615	PISD	phosphatidylserine decarboxylase [Source:HGNC Symbol;Acc:HGNC:8999]
ENSG00000132300	0.504663	1.41879	4.78766	2.36416	0.039442	0.411601	-3.89736	PTCD3	pentatricopeptide repeat domain 3 [Source:HGNC Symbol;Acc:HGNC:24717]
ENSG00000100139	0.897086	1.8623	5.465	2.36397	0.0394545	0.411601	-3.89765	MICALL1	MICAL-like 1 [Source:HGNC Symbol;Acc:HGNC:29804]
ENSG00000125755	-0.541481	-1.45547	2.88668	-2.36365	0.039476	0.411601	-3.89815	SYMPK	symplekin [Source:HGNC Symbol;Acc:HGNC:22935]
ENSG00000105287	-1.33384	-2.52073	5.64885	-2.3636	0.0394798	0.411601	-3.89824	PRKD2	protein kinase D2 [Source:HGNC Symbol;Acc:HGNC:17293]
ENSG00000205189	1.05584	2.07893	3.1144	2.36263	0.0395455	0.412072	-3.89977	ZBTB10	zinc finger and BTB domain containing 10 [Source:HGNC Symbol;Acc:HGNC:30953]
ENSG00000114626	-0.296249	-1.22795	2.5496	-2.36149	0.0396223	0.412481	-3.90155	ABTB1	ankyrin repeat and BTB (POZ) domain containing 1 [Source:HGNC Symbol;Acc:HGNC:18275]
ENSG00000087086	-1.09371	-2.13422	11.9981	-2.36128	0.0396368	0.412481	-3.90189	FTL	ferritin, light polypeptide [Source:HGNC Symbol;Acc:HGNC:3999]
ENSG00000168116	1.74451	3.35081	5.6948	2.36114	0.0396462	0.412481	-3.90211	KIAA1586	KIAA1586 [Source:HGNC Symbol;Acc:HGNC:21360]
ENSG00000130475	-0.990092	-1.98631	2.65527	-2.36072	0.0396749	0.412565	-3.90277	FCHO1	FCH domain only 1 [Source:HGNC Symbol;Acc:HGNC:29002]
ENSG00000140395	0.582121	1.49705	6.80045	2.35923	0.0397763	0.413407	-3.90512	WDR61	WD repeat domain 61 [Source:HGNC Symbol;Acc:HGNC:30300]
ENSG00000256771	1.1715	2.25245	3.67356	2.35866	0.0398149	0.413516	-3.90601	ZNF253	zinc finger protein 253 [Source:HGNC Symbol;Acc:HGNC:13497]
ENSG00000114268	-0.444334	-1.36069	2.7722	-2.35847	0.039828	0.413516	-3.90631	PFKFB4	6-phosphofructo-2-kinase/fructose-2,6-biphosphatase 4 [Source:HGNC Symbol;Acc:HGNC:8875]
ENSG00000184261	2.34999	5.09819	2.97761	2.35766	0.0398831	0.413752	-3.90758	KCNK12	potassium channel, two pore domain subfamily K, member 12 [Source:HGNC Symbol;Acc:HGNC:6274]
ENSG00000227591	0.642643	1.56119	3.70917	2.35753	0.0398918	0.413752	-3.90778	RP1-28O10.1
ENSG00000100601	0.306487	1.23669	2.33556	2.35652	0.0399609	0.414254	-3.90937	ALKBH1	alkB, alkylation repair homolog 1 (E. coli) [Source:HGNC Symbol;Acc:HGNC:17911]
ENSG00000085662	0.584416	1.49943	8.87076	2.35531	0.0400438	0.414257	-3.91128	AKR1B1	aldo-keto reductase family 1, member B1 (aldose reductase) [Source:HGNC Symbol;Acc:HGNC:381]
ENSG00000148343	-0.317934	-1.24654	3.93253	-2.35507	0.0400606	0.414257	-3.91167	FAM73B	family with sequence similarity 73, member B [Source:HGNC Symbol;Acc:HGNC:23621]
ENSG00000069345	1.477	2.7837	8.66243	2.35506	0.0400613	0.414257	-3.91168	DNAJA2	DnaJ (Hsp40) homolog, subfamily A, member 2 [Source:HGNC Symbol;Acc:HGNC:14884]
ENSG00000151883	-0.575868	-1.49057	6.76992	-2.35441	0.0401057	0.414257	-3.9127	PARP8	poly (ADP-ribose) polymerase family, member 8 [Source:HGNC Symbol;Acc:HGNC:26124]
ENSG00000260651	-0.679156	-1.6012	1.89512	-2.35441	0.0401057	0.414257	-3.9127	AF213884.2
ENSG00000162461	-0.514918	-1.42891	2.50018	-2.35436	0.040109	0.414257	-3.91277	SLC25A34	solute carrier family 25, member 34 [Source:HGNC Symbol;Acc:HGNC:27653]
ENSG00000176171	0.778226	1.71502	10.3033	2.35418	0.0401214	0.414257	-3.91306	BNIP3	BCL2/adenovirus E1B 19kDa interacting protein 3 [Source:HGNC Symbol;Acc:HGNC:1084]
ENSG00000213722	-1.96214	-3.89641	4.69837	-2.35336	0.040178	0.414257	-3.91435	DDAH2	dimethylarginine dimethylaminohydrolase 2 [Source:HGNC Symbol;Acc:HGNC:2716]
ENSG00000204160	-0.347467	-1.27232	2.2411	-2.35329	0.0401829	0.414257	-3.91447	ZDHHC18	zinc finger, DHHC-type containing 18 [Source:HGNC Symbol;Acc:HGNC:20712]
ENSG00000163810	0.718412	1.64537	3.28919	2.35325	0.0401853	0.414257	-3.91452	TGM4	transglutaminase 4 [Source:HGNC Symbol;Acc:HGNC:11780]
ENSG00000204704	0.431931	1.34904	1.24413	2.35248	0.0402384	0.414257	-3.91573	OR2W1	olfactory receptor, family 2, subfamily W, member 1 [Source:HGNC Symbol;Acc:HGNC:8281]
ENSG00000163399	-0.881705	-1.84255	10.0194	-2.35235	0.0402472	0.414257	-3.91593	ATP1A1	ATPase, Na+/K+ transporting, alpha 1 polypeptide [Source:HGNC Symbol;Acc:HGNC:799]
ENSG00000147174	1.56824	2.96542	7.0474	2.35201	0.0402708	0.414257	-3.91647	ACRC	acidic repeat containing [Source:HGNC Symbol;Acc:HGNC:15805]
ENSG00000164970	-0.707721	-1.63322	4.50428	-2.352	0.0402714	0.414257	-3.91649	FAM219A	family with sequence similarity 219, member A [Source:HGNC Symbol;Acc:HGNC:19920]
ENSG00000260253	-0.391023	-1.31132	1.2438	-2.35095	0.0403441	0.414257	-3.91815	RP4-676L2.1
ENSG00000163444	0.609116	1.52532	3.57067	2.35073	0.0403591	0.414257	-3.91849	TMEM183A	transmembrane protein 183A [Source:HGNC Symbol;Acc:HGNC:20173]
ENSG00000260572	1.43653	2.7067	2.99291	2.35043	0.0403803	0.414257	-3.91897	RP11-16N11.2
ENSG00000185716	0.520433	1.43439	4.34906	2.35038	0.0403836	0.414257	-3.91904	C16orf52	chromosome 16 open reading frame 52 [Source:HGNC Symbol;Acc:HGNC:27087]
ENSG00000197208	-0.757905	-1.69103	7.25137	-2.35033	0.0403868	0.414257	-3.91912	SLC22A4	solute carrier family 22 (organic cation/zwitterion transporter), member 4 [Source:HGNC Symbol;Acc:HGNC:10968]
ENSG00000104853	-1.50787	-2.8439	4.25891	-2.35025	0.0403923	0.414257	-3.91924	CLPTM1	cleft lip and palate associated transmembrane protein 1 [Source:HGNC Symbol;Acc:HGNC:2087]
ENSG00000154309	1.05532	2.07818	5.53344	2.35023	0.0403937	0.414257	-3.91927	DISP1	dispatched homolog 1 (Drosophila) [Source:HGNC Symbol;Acc:HGNC:19711]
ENSG00000150433	0.902594	1.86942	5.48639	2.34942	0.0404498	0.414497	-3.92055	TMEM218	transmembrane protein 218 [Source:HGNC Symbol;Acc:HGNC:27344]
ENSG00000132635	-0.878011	-1.83784	4.8869	-2.3493	0.0404583	0.414497	-3.92074	PCED1A	PC-esterase domain containing 1A [Source:HGNC Symbol;Acc:HGNC:16212]
ENSG00000159459	0.417564	1.33567	6.43879	2.34865	0.0405034	0.414747	-3.92176	UBR1	ubiquitin protein ligase E3 component n-recognin 1 [Source:HGNC Symbol;Acc:HGNC:16808]
ENSG00000154813	0.698994	1.62337	7.46544	2.34795	0.0405515	0.414797	-3.92285	DPH3	diphthamide biosynthesis 3 [Source:HGNC Symbol;Acc:HGNC:27717]
ENSG00000260624	0.261584	1.19879	1.27333	2.34784	0.0405593	0.414797	-3.92303	RP11-24D15.1
ENSG00000278970	-0.926367	-1.90048	7.25233	-2.34769	0.0405701	0.414797	-3.92328	HEIH	hepatocellular carcinoma up-regulated EZH2-associated long non-coding RNA [Source:HGNC Symbol;Acc:HGNC:45049]
ENSG00000279838	-1.52252	-2.87292	7.34884	-2.34718	0.0406055	0.414948	-3.92408	RP4-635A23.6
ENSG00000178538	0.411298	1.32988	2.02479	2.34633	0.0406641	0.415315	-3.9254	CA8	carbonic anhydrase VIII [Source:HGNC Symbol;Acc:HGNC:1382]
ENSG00000135597	0.515296	1.42929	9.28421	2.34606	0.0406828	0.415315	-3.92582	REPS1	RALBP1 associated Eps domain containing 1 [Source:HGNC Symbol;Acc:HGNC:15578]
ENSG00000260997	-0.775504	-1.71179	2.66683	-2.34515	0.0407464	0.415754	-3.92726	RP4-647J21.1
ENSG00000166508	-1.0244	-2.03411	3.78121	-2.3429	0.0409037	0.417147	-3.9308	MCM7	minichromosome maintenance complex component 7 [Source:HGNC Symbol;Acc:HGNC:6950]
ENSG00000061676	1.41714	2.67055	8.79702	2.34254	0.0409286	0.41719	-3.93136	NCKAP1	NCK-associated protein 1 [Source:HGNC Symbol;Acc:HGNC:7666]
ENSG00000087301	1.04727	2.06662	4.97103	2.34219	0.0409535	0.417232	-3.93192	TXNDC16	thioredoxin domain containing 16 [Source:HGNC Symbol;Acc:HGNC:19965]
ENSG00000096872	0.355714	1.27962	5.53719	2.3418	0.0409808	0.417298	-3.93253	IFT74	intraflagellar transport 74 [Source:HGNC Symbol;Acc:HGNC:21424]
ENSG00000172543	-1.71525	-3.28354	3.54169	-2.34132	0.0410145	0.417431	-3.93328	CTSW	cathepsin W [Source:HGNC Symbol;Acc:HGNC:2546]
ENSG00000056050	0.756349	1.68921	6.5095	2.34082	0.0410493	0.417573	-3.93406	C4orf27	chromosome 4 open reading frame 27 [Source:HGNC Symbol;Acc:HGNC:26051]
ENSG00000181274	-1.21179	-2.31624	7.17968	-2.34028	0.0410875	0.417751	-3.93491	FRAT2	frequently rearranged in advanced T-cell lymphomas 2 [Source:HGNC Symbol;Acc:HGNC:16048]
ENSG00000135900	0.698001	1.62226	4.58789	2.33903	0.0411751	0.418185	-3.93687	MRPL44	mitochondrial ribosomal protein L44 [Source:HGNC Symbol;Acc:HGNC:16650]
ENSG00000275023	-0.334697	-1.26111	2.59651	-2.33873	0.0411964	0.418185	-3.93734	MLLT6	myeloid/lymphoid or mixed-lineage leukemia (trithorax homolog, Drosophila); translocated to, 6 [Source:HGNC Symbol;Acc:HGNC:7138]
ENSG00000257335	-1.06391	-2.09059	8.44662	-2.33858	0.0412073	0.418185	-3.93759	MGAM	maltase-glucoamylase [Source:HGNC Symbol;Acc:HGNC:7043]
ENSG00000100888	-1.69592	-3.23984	4.96764	-2.33849	0.0412134	0.418185	-3.93772	CHD8	chromodomain helicase DNA binding protein 8 [Source:HGNC Symbol;Acc:HGNC:20153]
ENSG00000146376	0.559182	1.47343	7.29676	2.33803	0.0412457	0.418302	-3.93844	ARHGAP18	Rho GTPase activating protein 18 [Source:HGNC Symbol;Acc:HGNC:21035]
ENSG00000104921	-0.280419	-1.21455	1.84666	-2.33763	0.041274	0.418331	-3.93907	FCER2	Fc fragment of IgE, low affinity II, receptor for (CD23) [Source:HGNC Symbol;Acc:HGNC:3612]
ENSG00000165476	0.897213	1.86247	4.40823	2.3374	0.0412901	0.418331	-3.93943	REEP3	receptor accessory protein 3 [Source:HGNC Symbol;Acc:HGNC:23711]
ENSG00000169249	-1.62031	-3.07442	4.47357	-2.3368	0.0413325	0.418549	-3.94037	ZRSR2	zinc finger (CCCH type), RNA-binding motif and serine/arginine rich 2 [Source:HGNC Symbol;Acc:HGNC:23019]
ENSG00000177873	0.351384	1.27578	1.63359	2.33573	0.0414083	0.419106	-3.94206	ZNF619	zinc finger protein 619 [Source:HGNC Symbol;Acc:HGNC:26910]
ENSG00000122585	0.485553	1.40012	1.60126	2.33463	0.0414865	0.419686	-3.94379	NPY	neuropeptide Y [Source:HGNC Symbol;Acc:HGNC:7955]
ENSG00000127946	-0.338891	-1.26478	2.99073	-2.33411	0.0415234	0.419813	-3.9446	HIP1	huntingtin interacting protein 1 [Source:HGNC Symbol;Acc:HGNC:4913]
ENSG00000180340	-0.405511	-1.32456	2.46193	-2.33386	0.0415408	0.419813	-3.94499	FZD2	frizzled class receptor 2 [Source:HGNC Symbol;Acc:HGNC:4040]
ENSG00000231436	1.06261	2.08871	3.22518	2.33332	0.0415793	0.41999	-3.94584	RBMY3AP	RNA binding motif protein, Y-linked, family 3, member A pseudogene [Source:HGNC Symbol;Acc:HGNC:23286]
ENSG00000143499	0.460046	1.37559	8.11313	2.33271	0.0416228	0.420219	-3.9468	SMYD2	SET and MYND domain containing 2 [Source:HGNC Symbol;Acc:HGNC:20982]
ENSG00000180891	-0.410406	-1.32906	2.37335	-2.33239	0.0416458	0.42024	-3.9473	CUEDC1	CUE domain containing 1 [Source:HGNC Symbol;Acc:HGNC:31350]
ENSG00000103005	-0.825149	-1.77172	3.63625	-2.33101	0.0417444	0.421024	-3.94947	USB1	U6 snRNA biogenesis 1 [Source:HGNC Symbol;Acc:HGNC:25792]
ENSG00000089159	-0.607742	-1.52387	2.90467	-2.3304	0.0417878	0.421186	-3.95043	PXN	paxillin [Source:HGNC Symbol;Acc:HGNC:9718]
ENSG00000240225	0.808286	1.75113	3.29693	2.3302	0.0418024	0.421186	-3.95075	ZNF542P	zinc finger protein 542, pseudogene [Source:HGNC Symbol;Acc:HGNC:25393]
ENSG00000166930	0.599045	1.51471	1.55834	2.32878	0.0419035	0.421993	-3.95296	MS4A5	membrane-spanning 4-domains, subfamily A, member 5 [Source:HGNC Symbol;Acc:HGNC:13374]
ENSG00000066136	-0.634563	-1.55247	3.56107	-2.32813	0.0419502	0.422253	-3.95399	NFYC	nuclear transcription factor Y, gamma [Source:HGNC Symbol;Acc:HGNC:7806]
ENSG00000204619	-0.894819	-1.85938	7.52399	-2.32744	0.0419997	0.422463	-3.95507	PPP1R11	protein phosphatase 1, regulatory (inhibitor) subunit 11 [Source:HGNC Symbol;Acc:HGNC:9285]
[truncated: 18,112 more rows]
